# Supplementary material for: Multi-Omics Integrative Analysis of Lung Adenocarcinoma: An in silico Profiling for Precise Medicine
Source: Front Med (Lausanne). 2022 Jun 3;9:894338. doi: 10.3389/fmed.2022.894338 (PMC9204058; doi:10.3389/fmed.2022.894338)
Supplement: Supplementary file 1 [file Table_1.XLSX]

## Sheet: sample details 
Tumor Sample Barcode	Subtype	OS	OS.time	Age	Gender	Race	pStage	TP53
TCGA-J2-8194-01	CS1	0	724	69	FEMALE	WHITE	Stage II	Wild
TCGA-62-A46S-01	CS1	0	174	52	FEMALE	WHITE	Stage I	Wild
TCGA-78-7156-01	CS1	1	468	49	FEMALE	WHITE	Stage IV	Wild
TCGA-55-8508-01	CS1	1	952	77	MALE	WHITE	Stage III	Mutated
TCGA-86-8359-01	CS1	1	4	87	FEMALE	WHITE	Stage III	Wild
TCGA-78-7167-01	CS1	0	545	75	FEMALE	WHITE	Stage I	Mutated
TCGA-55-8085-01	CS1	1	694	66	FEMALE	WHITE	Stage I	Mutated
TCGA-MP-A4T7-01	CS1	1	1653	73	MALE	WHITE	Stage I	Wild
TCGA-78-7633-01	CS1	0	36	76	FEMALE	WHITE	Stage I	Mutated
TCGA-69-7973-01	CS1	1	1046	70	MALE	WHITE	Stage II	Mutated
TCGA-95-A4VK-01	CS1	1	336	58	FEMALE	WHITE	Stage II	Mutated
TCGA-49-AAR0-01	CS1	1	855	72	FEMALE	WHITE	Stage I	Mutated
TCGA-55-A492-01	CS1	0	624	66	MALE	WHITE	Stage I	Wild
TCGA-55-A494-01	CS1	1	976	62	MALE	WHITE	Stage IV	Wild
TCGA-69-7764-01	CS1	1	91	57	MALE	NA	Stage III	Mutated
TCGA-05-4390-01	CS1	0	730	82	MALE	NA	Stage I	Mutated
TCGA-55-7913-01	CS1	0	888	56	MALE	WHITE	Stage I	Wild
TCGA-80-5608-01	CS1	1	414	70	FEMALE	WHITE	Stage III	Mutated
TCGA-55-6972-01	CS1	0	2488	58	FEMALE	WHITE	Stage III	Mutated
TCGA-55-6971-01	CS1	1	550	61	FEMALE	WHITE	Stage I	Mutated
TCGA-78-7152-01	CS1	0	1272	54	FEMALE	WHITE	Stage II	Mutated
TCGA-69-8253-01	CS1	0	617	60	FEMALE	Others	Stage II	Wild
TCGA-44-A479-01	CS1	1	469	61	FEMALE	WHITE	Stage I	Wild
TCGA-91-A4BC-01	CS1	1	444	52	MALE	WHITE	Stage III	Wild
TCGA-MP-A4TE-01	CS1	1	653	86	FEMALE	WHITE	Stage I	Wild
TCGA-05-4417-01	CS1	0	728	64	MALE	WHITE	Stage II	Wild
TCGA-91-6831-01	CS1	0	564	65	MALE	WHITE	Stage I	Mutated
TCGA-50-7109-01	CS1	0	608	71	MALE	WHITE	Stage I	Mutated
TCGA-44-7671-01	CS1	1	2681	77	MALE	WHITE	Stage IV	Wild
TCGA-44-8119-01	CS1	1	1531	81	FEMALE	WHITE	Stage I	Mutated
TCGA-44-6776-01	CS1	0	630	69	MALE	WHITE	Stage II	Wild
TCGA-MP-A4TD-01	CS1	1	677	63	FEMALE	Others	Stage II	Mutated
TCGA-78-7537-01	CS1	0	629	74	MALE	WHITE	Stage I	Wild
TCGA-55-7815-01	CS1	1	282	47	MALE	WHITE	Stage III	Mutated
TCGA-50-5932-01	CS1	0	904	64	MALE	WHITE	Stage I	Mutated
TCGA-4B-A93V-01	CS1	1	1293	61	MALE	WHITE	Stage IV	Mutated
TCGA-78-7149-01	CS1	1	167	75	FEMALE	NA	Stage IV	Wild
TCGA-MP-A5C7-01	CS1	1	1528	67	MALE	WHITE	Stage I	Wild
TCGA-95-A4VP-01	CS1	0	515	75	FEMALE	WHITE	Stage I	Wild
TCGA-55-8615-01	CS1	0	50	52	MALE	WHITE	Stage I	Wild
TCGA-55-8507-01	CS1	1	189	74	FEMALE	WHITE	Stage III	Mutated
TCGA-55-8094-01	CS1	1	905	69	FEMALE	WHITE	Stage III	Wild
TCGA-86-7713-01	CS1	1	666	59	MALE	WHITE	Stage II	Mutated
TCGA-78-7153-01	CS1	0	230	42	FEMALE	WHITE	Stage I	Wild
TCGA-55-6970-01	CS1	1	582	56	FEMALE	NA	Stage II	Mutated
TCGA-44-5644-01	CS1	0	651	74	FEMALE	WHITE	Stage III	Wild
TCGA-55-6642-01	CS1	0	422	73	FEMALE	WHITE	Stage II	Wild
TCGA-05-4396-01	CS1	0	134	59	MALE	WHITE	Stage II	Mutated
TCGA-64-5779-01	CS1	0	2360	77	FEMALE	NA	Stage I	Wild
TCGA-NJ-A4YF-01	CS1	0	4765	57	MALE	Others	Stage I	Mutated
TCGA-75-6206-01	CS1	1	176	81	MALE	WHITE	Stage II	Wild
TCGA-49-AAR2-01	CS1	0	805	59	FEMALE	WHITE	Stage III	Wild
TCGA-99-8032-01	CS1	0	689	63	FEMALE	WHITE	Stage II	Mutated
TCGA-55-6983-01	CS1	0	824	60	MALE	Others	Stage I	Mutated
TCGA-97-8179-01	CS1	0	670	54	MALE	Others	Stage I	Mutated
TCGA-55-7910-01	CS1	0	824	59	FEMALE	WHITE	Stage I	Mutated
TCGA-78-7159-01	CS1	0	596	70	FEMALE	WHITE	Stage I	Wild
TCGA-53-7813-01	CS1	0	537	70	FEMALE	WHITE	Stage I	Mutated
TCGA-91-7771-01	CS1	0	481	61	FEMALE	WHITE	Stage I	Wild
TCGA-53-A4EZ-01	CS1	0	896	78	FEMALE	ASIAN	Stage I	Wild
TCGA-62-A470-01	CS1	0	414	75	MALE	WHITE	Stage I	Wild
TCGA-93-8067-01	CS1	0	15	76	FEMALE	WHITE	Stage I	Wild
TCGA-05-4384-01	CS1	0	1126	58	FEMALE	NA	Stage I	Wild
TCGA-44-7667-01	CS1	1	434	75	FEMALE	WHITE	Stage I	Wild
TCGA-55-8203-01	CS1	1	697	61	MALE	WHITE	Stage IV	Wild
TCGA-86-8669-01	CS1	0	141	57	FEMALE	WHITE	Stage I	Wild
TCGA-86-8674-01	CS1	1	62	71	MALE	WHITE	Stage III	Mutated
TCGA-NJ-A55R-01	CS1	1	995	79	FEMALE	WHITE	Stage II	Wild
TCGA-86-7701-01	CS1	1	257	58	MALE	WHITE	Stage III	Wild
TCGA-78-7536-01	CS1	1	281	45	MALE	WHITE	Stage II	Mutated
TCGA-91-6849-01	CS1	1	2174	57	FEMALE	Others	NA	Mutated
TCGA-64-5774-01	CS1	0	664	56	MALE	Others	Stage II	Mutated
TCGA-78-7161-01	CS1	0	448	70	FEMALE	WHITE	Stage III	Mutated
TCGA-97-A4M3-01	CS1	1	561	61	FEMALE	Others	Stage I	Mutated
TCGA-50-5051-01	CS1	1	987	85	FEMALE	WHITE	Stage I	Mutated
TCGA-MP-A4T8-01	CS1	1	1725	54	FEMALE	WHITE	Stage I	Mutated
TCGA-91-6828-01	CS1	0	1013	53	MALE	Others	Stage III	Wild
TCGA-86-8054-01	CS1	0	2832	NA	FEMALE	NA	Stage I	Wild
TCGA-78-7148-01	CS1	0	2109	56	MALE	WHITE	Stage I	Mutated
TCGA-MP-A4TJ-01	CS1	1	385	45	FEMALE	WHITE	Stage III	Mutated
TCGA-62-A46P-01	CS1	0	1233	58	FEMALE	WHITE	Stage I	Mutated
TCGA-67-6215-01	CS2	0	1333	NA	FEMALE	NA	Stage I	Mutated
TCGA-97-8172-01	CS2	0	609	76	FEMALE	WHITE	Stage III	Mutated
TCGA-97-A4M2-01	CS2	0	740	58	MALE	WHITE	Stage I	Mutated
TCGA-05-4433-01	CS2	1	1632	72	MALE	WHITE	Stage I	Wild
TCGA-55-8206-01	CS2	0	1400	59	FEMALE	WHITE	Stage I	Wild
TCGA-62-A46Y-01	CS2	1	929	76	FEMALE	WHITE	Stage II	Mutated
TCGA-50-5935-01	CS2	1	119	63	FEMALE	WHITE	Stage IV	Mutated
TCGA-44-6146-01	CS2	1	210	60	FEMALE	ASIAN	Stage I	Mutated
TCGA-55-A4DG-01	CS2	1	1790	76	FEMALE	WHITE	Stage III	Wild
TCGA-97-A4M7-01	CS2	1	1215	65	MALE	WHITE	Stage I	Wild
TCGA-55-8621-01	CS2	0	522	82	MALE	WHITE	Stage III	Wild
TCGA-49-4512-01	CS2	0	426	59	FEMALE	Others	Stage II	Wild
TCGA-67-6217-01	CS2	0	1119	68	MALE	WHITE	Stage II	Wild
TCGA-86-A4P8-01	CS2	0	486	73	FEMALE	Others	Stage I	Mutated
TCGA-55-A48X-01	CS2	0	539	55	FEMALE	WHITE	Stage I	Mutated
TCGA-86-A456-01	CS2	0	415	73	MALE	WHITE	Stage I	Mutated
TCGA-NJ-A55A-01	CS2	0	690	69	MALE	WHITE	Stage I	Wild
TCGA-91-8497-01	CS2	0	913	70	MALE	NA	Stage II	Mutated
TCGA-67-6216-01	CS2	0	775	83	FEMALE	WHITE	Stage III	Mutated
TCGA-55-7283-01	CS2	0	351	73	FEMALE	WHITE	Stage I	Mutated
TCGA-53-7626-01	CS2	0	652	60	FEMALE	WHITE	Stage I	Wild
TCGA-MP-A4T6-01	CS2	1	719	67	FEMALE	WHITE	Stage I	Mutated
TCGA-50-8459-01	CS2	0	44	59	MALE	WHITE	Stage II	Mutated
TCGA-69-7763-01	CS2	0	719	52	FEMALE	WHITE	Stage I	Wild
TCGA-97-A4M0-01	CS2	1	429	72	MALE	WHITE	Stage II	Mutated
TCGA-97-8174-01	CS2	1	164	67	MALE	WHITE	Stage II	Wild
TCGA-L4-A4E6-01	CS2	1	896	56	MALE	WHITE	Stage II	Wild
TCGA-97-7547-01	CS2	0	60	65	FEMALE	WHITE	Stage II	Wild
TCGA-55-8207-01	CS2	0	591	60	FEMALE	Others	Stage II	Mutated
TCGA-75-7025-01	CS2	0	435	67	MALE	WHITE	Stage I	Wild
TCGA-78-7163-01	CS2	0	455	51	FEMALE	NA	Stage I	Wild
TCGA-78-7162-01	CS2	0	1183	33	FEMALE	WHITE	Stage I	Mutated
TCGA-97-7938-01	CS2	0	603	81	MALE	WHITE	Stage II	Mutated
TCGA-55-A57B-01	CS2	1	1499	59	FEMALE	WHITE	Stage II	Mutated
TCGA-J2-A4AG-01	CS2	0	310	66	MALE	WHITE	Stage I	Mutated
TCGA-78-7540-01	CS2	1	154	75	MALE	WHITE	Stage II	Mutated
TCGA-55-7727-01	CS2	0	440	62	MALE	WHITE	Stage III	Wild
TCGA-97-A4M1-01	CS2	1	308	60	MALE	WHITE	Stage I	Wild
TCGA-64-1681-01	CS2	0	600	74	MALE	WHITE	Stage I	Wild
TCGA-S2-AA1A-01	CS2	0	944	63	FEMALE	WHITE	Stage II	Wild
TCGA-86-8280-01	CS2	0	889	64	MALE	Others	Stage I	Wild
TCGA-38-A44F-01	CS2	0	1621	81	FEMALE	WHITE	Stage III	Wild
TCGA-49-AARR-01	CS2	1	118	61	MALE	WHITE	Stage II	Mutated
TCGA-55-6543-01	CS2	0	862	61	MALE	WHITE	Stage I	Mutated
TCGA-L9-A50W-01	CS2	0	1965	67	FEMALE	WHITE	Stage I	Wild
TCGA-NJ-A55O-01	CS2	1	97	43	MALE	WHITE	Stage I	Wild
TCGA-75-5146-01	CS2	0	2595	NA	MALE	NA	Stage I	Wild
TCGA-55-6986-01	CS2	0	977	73	MALE	WHITE	Stage I	Wild
TCGA-44-5645-01	CS2	1	237	59	FEMALE	WHITE	Stage II	Mutated
TCGA-86-8076-01	CS2	0	626	81	FEMALE	WHITE	Stage I	Mutated
TCGA-55-8087-01	CS2	0	285	73	MALE	WHITE	Stage II	Wild
TCGA-93-A4JO-01	CS2	0	3305	NA	MALE	NA	Stage I	Wild
TCGA-73-7498-01	CS2	0	7248	60	MALE	WHITE	Stage I	Wild
TCGA-78-7147-01	CS2	0	872	70	FEMALE	WHITE	Stage I	Wild
TCGA-97-7546-01	CS2	1	139	65	FEMALE	WHITE	Stage III	Mutated
TCGA-O1-A52J-01	CS2	0	129	71	MALE	WHITE	Stage I	Mutated
TCGA-86-8056-01	CS2	0	1060	72	FEMALE	Others	Stage III	Mutated
TCGA-MP-A4SW-01	CS2	1	3169	75	MALE	WHITE	Stage I	Wild
TCGA-78-7158-01	CS2	0	2616	60	FEMALE	WHITE	Stage I	Wild
TCGA-91-8496-01	CS2	1	18	76	FEMALE	WHITE	Stage I	Mutated
TCGA-86-A4P7-01	CS2	0	179	73	FEMALE	WHITE	Stage II	Mutated
TCGA-44-A47A-01	CS2	0	546	80	FEMALE	Others	Stage I	Mutated
TCGA-62-8395-01	CS2	1	307	71	MALE	WHITE	Stage III	Wild
TCGA-05-4425-01	CS2	0	658	56	FEMALE	WHITE	Stage III	Mutated
TCGA-05-5423-01	CS2	0	988	66	FEMALE	WHITE	Stage I	Wild
TCGA-69-8254-01	CS2	1	1197	66	FEMALE	WHITE	Stage I	Mutated
TCGA-62-8397-01	CS2	0	119	70	MALE	WHITE	Stage III	Mutated
TCGA-97-A4M6-01	CS2	1	737	56	MALE	WHITE	Stage II	Mutated
TCGA-55-8512-01	CS2	0	601	52	FEMALE	WHITE	Stage I	Mutated
TCGA-91-6835-01	CS2	1	1622	72	MALE	NA	Stage I	Wild
TCGA-49-AARN-01	CS2	0	773	76	MALE	NA	Stage I	Wild
TCGA-86-8668-01	CS2	1	557	69	FEMALE	WHITE	Stage I	Mutated
TCGA-75-6212-01	CS2	0	674	73	FEMALE	WHITE	Stage I	Mutated
TCGA-49-6744-01	CS2	1	808	60	FEMALE	WHITE	Stage I	Wild
TCGA-91-A4BD-01	CS2	1	1167	61	FEMALE	WHITE	Stage I	Mutated
TCGA-05-5429-01	CS2	1	19	59	MALE	WHITE	Stage II	Mutated
TCGA-55-8513-01	CS2	0	513	68	FEMALE	Others	Stage I	Wild
TCGA-MP-A4TH-01	CS2	1	1235	75	MALE	WHITE	Stage II	Wild
TCGA-MP-A4T9-01	CS2	0	1864	59	MALE	Others	Stage I	Mutated
TCGA-L9-A443-01	CS2	0	701	54	FEMALE	WHITE	Stage II	Mutated
TCGA-86-7714-01	CS2	0	408	71	FEMALE	WHITE	Stage I	Mutated
TCGA-38-7271-01	CS2	0	651	60	FEMALE	WHITE	Stage III	Mutated
TCGA-55-7728-01	CS2	0	551	55	FEMALE	WHITE	Stage I	Mutated
TCGA-NJ-A4YG-01	CS2	0	133	80	MALE	WHITE	Stage I	Wild
TCGA-97-8552-01	CS2	0	4992	68	MALE	Others	Stage I	Wild
TCGA-86-8671-01	CS2	0	435	60	FEMALE	WHITE	Stage I	Wild
TCGA-55-8090-01	CS2	0	1429	59	MALE	WHITE	Stage I	Mutated
TCGA-55-6984-01	CS2	0	1617	62	MALE	WHITE	Stage I	Mutated
TCGA-97-8171-01	CS2	1	442	75	MALE	Others	Stage II	Wild
TCGA-99-7458-01	CS2	1	300	52	FEMALE	Others	Stage I	Mutated
TCGA-50-6597-01	CS2	1	593	72	MALE	WHITE	Stage III	Mutated
TCGA-50-5942-01	CS2	0	3940	71	MALE	WHITE	Stage III	Mutated
TCGA-50-5944-01	CS2	0	13	56	FEMALE	WHITE	Stage II	Wild
TCGA-50-6673-01	CS2	1	1357	42	MALE	Others	Stage IV	Mutated
TCGA-55-7284-01	CS2	0	2368	NA	MALE	NA	Stage I	Mutated
TCGA-50-8457-01	CS2	0	610	74	FEMALE	NA	Stage I	Mutated
TCGA-99-AA5R-01	CS2	0	3261	74	FEMALE	WHITE	Stage I	Wild
TCGA-J2-8192-01	CS2	0	949	46	MALE	WHITE	Stage II	Mutated
TCGA-97-8177-01	CS2	0	852	61	FEMALE	Others	Stage I	Mutated
TCGA-93-7348-01	CS2	0	993	42	MALE	WHITE	Stage I	Wild
TCGA-44-7659-01	CS2	0	218	61	MALE	WHITE	Stage I	Mutated
TCGA-97-7552-01	CS2	0	791	75	FEMALE	WHITE	Stage II	Wild
TCGA-95-8039-01	CS2	1	460	85	MALE	WHITE	Stage I	Mutated
TCGA-97-7553-01	CS2	0	462	59	FEMALE	WHITE	Stage I	Wild
TCGA-93-A4JP-01	CS2	1	33	70	MALE	WHITE	Stage I	Mutated
TCGA-J2-A4AE-01	CS2	0	534	58	MALE	WHITE	Stage I	Mutated
TCGA-93-7347-01	CS2	0	2248	76	FEMALE	WHITE	Stage I	Wild
TCGA-55-7725-01	CS2	0	260	58	MALE	Others	Stage I	Mutated
TCGA-67-4679-01	CS2	0	3094	70	MALE	WHITE	Stage I	Mutated
TCGA-55-8514-01	CS2	0	1072	62	MALE	WHITE	Stage I	Wild
TCGA-97-7941-01	CS2	0	605	66	FEMALE	WHITE	Stage III	Wild
TCGA-44-6148-01	CS2	0	1189	58	FEMALE	WHITE	Stage I	Wild
TCGA-55-7573-01	CS2	1	586	67	FEMALE	WHITE	Stage II	Mutated
TCGA-NJ-A7XG-01	CS2	0	1285	76	FEMALE	WHITE	Stage I	Wild
TCGA-69-7761-01	CS2	0	565	69	MALE	Others	Stage II	Mutated
TCGA-55-8097-01	CS2	0	1474	55	FEMALE	WHITE	Stage III	Wild
TCGA-97-A4M5-01	CS2	1	1798	74	FEMALE	WHITE	Stage I	Mutated
TCGA-05-5715-01	CS2	0	842	62	FEMALE	WHITE	Stage I	Mutated
TCGA-55-8619-01	CS2	0	24	62	FEMALE	WHITE	Stage II	Mutated
TCGA-50-8460-01	CS2	0	866	74	MALE	WHITE	Stage II	Wild
TCGA-55-7816-01	CS3	1	826	52	FEMALE	WHITE	Stage IV	Mutated
TCGA-55-7227-01	CS3	0	718	71	MALE	WHITE	Stage IV	Mutated
TCGA-NJ-A4YI-01	CS3	0	446	67	MALE	WHITE	Stage III	Wild
TCGA-86-8075-01	CS3	0	418	53	MALE	WHITE	Stage I	Mutated
TCGA-49-4487-01	CS3	0	1036	60	FEMALE	WHITE	Stage I	Mutated
TCGA-64-1679-01	CS3	0	1893	69	MALE	Others	Stage II	Mutated
TCGA-J2-A4AD-01	CS3	0	552	73	FEMALE	WHITE	Stage I	Mutated
TCGA-95-7039-01	CS3	0	568	61	MALE	WHITE	Stage II	Mutated
TCGA-55-8299-01	CS3	1	321	56	MALE	WHITE	Stage I	Mutated
TCGA-97-7937-01	CS3	0	677	46	FEMALE	WHITE	Stage II	Mutated
TCGA-73-7499-01	CS3	0	139	63	FEMALE	WHITE	Stage III	Mutated
TCGA-49-AAQV-01	CS3	0	1559	55	FEMALE	WHITE	Stage I	Wild
TCGA-NJ-A4YP-01	CS3	0	553	62	FEMALE	WHITE	Stage II	Wild
TCGA-MP-A4TK-01	CS3	1	1778	53	MALE	WHITE	Stage II	Wild
TCGA-69-7978-01	CS3	1	179	59	FEMALE	WHITE	Stage III	Wild
TCGA-78-8655-01	CS3	0	889	73	FEMALE	WHITE	Stage I	Mutated
TCGA-55-7576-01	CS3	0	478	54	MALE	WHITE	Stage I	Mutated
TCGA-55-7911-01	CS3	0	505	63	FEMALE	WHITE	Stage I	Wild
TCGA-55-6982-01	CS3	0	372	59	FEMALE	WHITE	Stage I	Mutated
TCGA-73-4676-01	CS3	1	87	71	MALE	Others	Stage II	Mutated
TCGA-50-5045-01	CS3	1	1830	79	FEMALE	WHITE	Stage II	Wild
TCGA-L9-A743-01	CS3	0	415	63	FEMALE	WHITE	Stage I	Mutated
TCGA-38-6178-01	CS3	1	336	49	FEMALE	WHITE	Stage III	Mutated
TCGA-44-6777-01	CS3	0	3059	NA	MALE	NA	Stage I	Wild
TCGA-62-A46R-01	CS3	1	807	53	FEMALE	WHITE	Stage III	Mutated
TCGA-55-6980-01	CS3	0	466	78	FEMALE	WHITE	Stage I	Wild
TCGA-49-4490-01	CS3	1	340	41	MALE	Others	Stage II	Mutated
TCGA-55-6985-01	CS3	0	541	51	MALE	WHITE	Stage IV	Mutated
TCGA-75-5147-01	CS3	0	578	48	FEMALE	WHITE	Stage I	Mutated
TCGA-86-8073-01	CS3	0	1216	80	FEMALE	WHITE	Stage II	Wild
TCGA-71-8520-01	CS3	0	705	72	FEMALE	WHITE	Stage I	Mutated
TCGA-49-6745-01	CS3	0	669	70	FEMALE	NA	Stage IV	Wild
TCGA-55-8510-01	CS3	0	1157	70	MALE	WHITE	Stage II	Wild
TCGA-05-4424-01	CS3	0	3635	65	FEMALE	WHITE	Stage I	Wild
TCGA-97-7554-01	CS3	0	353	57	MALE	WHITE	Stage I	Mutated
TCGA-44-A47G-01	CS3	0	48	58	FEMALE	WHITE	Stage I	Mutated
TCGA-55-8096-01	CS3	1	1115	NA	FEMALE	NA	Stage III	Mutated
TCGA-44-7672-01	CS3	0	599	76	FEMALE	WHITE	Stage II	Mutated
TCGA-MP-A4TI-01	CS3	0	657	78	FEMALE	NA	Stage III	Mutated
TCGA-91-6830-01	CS3	0	354	68	FEMALE	WHITE	Stage III	Wild
TCGA-69-A59K-01	CS3	1	260	61	MALE	Others	Stage II	Mutated
TCGA-55-7994-01	CS3	1	464	67	FEMALE	WHITE	Stage III	Wild
TCGA-50-5068-01	CS3	0	11	62	FEMALE	WHITE	Stage II	Mutated
TCGA-55-8091-01	CS3	1	370	79	FEMALE	Others	Stage III	Mutated
TCGA-86-8278-01	CS3	1	444	55	MALE	WHITE	Stage III	Wild
TCGA-86-8673-01	CS3	0	151	65	MALE	NA	Stage II	Mutated
TCGA-44-2666-01	CS3	1	99	78	MALE	WHITE	Stage II	Wild
TCGA-55-6979-01	CS3	0	409	85	MALE	WHITE	NA	Wild
TCGA-55-A491-01	CS3	1	2393	72	MALE	WHITE	Stage III	Mutated
TCGA-55-7281-01	CS3	0	1289	70	FEMALE	WHITE	Stage II	Wild
TCGA-62-8394-01	CS3	1	409	67	FEMALE	WHITE	Stage I	Mutated
TCGA-99-8025-01	CS3	0	411	70	FEMALE	WHITE	Stage I	Mutated
TCGA-86-6851-01	CS3	1	3361	53	FEMALE	NA	Stage I	Mutated
TCGA-86-A4JF-01	CS3	0	997	69	FEMALE	WHITE	Stage I	Wild
TCGA-44-7661-01	CS3	0	568	45	FEMALE	WHITE	Stage I	Wild
TCGA-55-8208-01	CS3	0	863	51	FEMALE	WHITE	Stage I	Mutated
TCGA-44-4112-01	CS3	1	607	41	MALE	WHITE	Stage IV	Wild
TCGA-44-6778-01	CS3	0	84	63	MALE	WHITE	Stage I	Mutated
TCGA-69-7979-01	CS3	0	79	81	FEMALE	WHITE	Stage I	Wild
TCGA-55-A48Z-01	CS3	0	2449	63	MALE	WHITE	Stage I	Wild
TCGA-97-8175-01	CS3	0	827	60	MALE	Others	Stage II	Mutated
TCGA-44-2656-01	CS3	1	574	59	MALE	Others	Stage II	Mutated
TCGA-38-4632-01	CS3	0	1175	57	MALE	WHITE	Stage I	Mutated
TCGA-05-4405-01	CS3	0	882	68	MALE	NA	Stage II	Mutated
TCGA-86-8279-01	CS3	1	1135	56	FEMALE	Others	Stage I	Mutated
TCGA-78-7539-01	CS3	0	423	61	FEMALE	WHITE	Stage I	Wild
TCGA-55-8301-01	CS3	1	1516	NA	FEMALE	NA	Stage II	Wild
TCGA-44-8120-01	CS3	0	1683	64	FEMALE	WHITE	Stage II	Wild
TCGA-50-5049-01	CS3	1	303	76	MALE	NA	Stage III	Mutated
TCGA-L9-A7SV-01	CS3	0	864	61	MALE	WHITE	Stage III	Wild
TCGA-50-5941-01	CS3	0	603	78	MALE	WHITE	Stage II	Wild
TCGA-86-8074-01	CS3	1	375	60	MALE	WHITE	Stage IV	Mutated
TCGA-64-5815-01	CS3	1	500	50	FEMALE	WHITE	Stage II	Mutated
TCGA-78-7145-01	CS3	1	869	74	FEMALE	WHITE	Stage I	Mutated
TCGA-93-A4JN-01	CS3	1	275	60	MALE	NA	Stage III	Wild
TCGA-44-3918-01	CS3	1	1501	61	MALE	WHITE	Stage II	Wild
TCGA-55-8511-01	CS3	0	791	77	FEMALE	WHITE	Stage II	Wild
TCGA-95-7567-01	CS3	0	264	61	MALE	WHITE	Stage III	Mutated
TCGA-95-A4VN-01	CS3	0	2161	50	FEMALE	Others	Stage I	Mutated
TCGA-55-7995-01	CS3	0	287	79	MALE	WHITE	Stage I	Wild
TCGA-55-8302-01	CS3	1	376	52	MALE	WHITE	Stage II	Wild
TCGA-91-6840-01	CS3	0	2590	NA	MALE	NA	Stage I	Wild
TCGA-50-5055-01	CS3	1	1288	72	FEMALE	WHITE	Stage I	Mutated
TCGA-50-6593-01	CS3	0	741	70	FEMALE	WHITE	Stage I	Wild
TCGA-L4-A4E5-01	CS3	0	2224	64	MALE	Others	Stage I	Wild
TCGA-44-6775-01	CS3	0	44	61	MALE	WHITE	Stage I	Wild
TCGA-55-8616-01	CS3	0	2823	81	MALE	WHITE	Stage II	Wild
TCGA-55-8205-01	CS3	0	705	76	FEMALE	WHITE	Stage I	Wild
TCGA-97-8547-01	CS3	0	435	72	MALE	WHITE	Stage I	Mutated
TCGA-49-6761-01	CS3	1	1265	54	FEMALE	WHITE	Stage III	Mutated
TCGA-55-8506-01	CS3	0	1040	50	FEMALE	Others	Stage II	Mutated
TCGA-44-A4SU-01	CS3	0	882	47	FEMALE	WHITE	Stage II	Mutated
TCGA-69-7980-01	CS3	0	652	72	FEMALE	WHITE	Stage I	Mutated
TCGA-78-8662-01	CS3	1	124	79	MALE	WHITE	Stage II	Mutated
TCGA-86-7953-01	CS3	1	879	51	MALE	Others	Stage III	Mutated
TCGA-MN-A4N5-01	CS3	0	28	54	FEMALE	WHITE	Stage I	Mutated
TCGA-MN-A4N1-01	CS3	1	193	63	FEMALE	WHITE	Stage I	Wild
TCGA-49-4488-01	CS3	0	1974	60	FEMALE	WHITE	Stage I	Wild
TCGA-MP-A4SY-01	CS3	1	625	61	FEMALE	Others	Stage III	Wild
TCGA-44-A47B-01	CS3	0	424	51	FEMALE	WHITE	Stage III	Wild
TCGA-86-6562-01	CS3	1	949	45	MALE	WHITE	Stage I	Mutated
TCGA-55-7724-01	CS3	0	492	62	MALE	WHITE	Stage II	Wild
TCGA-86-8055-01	CS3	0	526	49	MALE	WHITE	Stage I	Wild
TCGA-49-AAR4-01	CS3	1	800	72	FEMALE	WHITE	Stage I	Wild
TCGA-78-7535-01	CS3	1	434	75	FEMALE	WHITE	Stage I	Mutated
TCGA-93-A4JQ-01	CS3	0	704	64	FEMALE	WHITE	Stage I	Wild
TCGA-55-6987-01	CS3	0	2261	65	MALE	WHITE	Stage I	Wild
TCGA-MP-A4T4-01	CS3	0	2137	77	MALE	WHITE	Stage I	Wild
TCGA-55-7903-01	CS3	0	1432	69	FEMALE	WHITE	Stage I	Wild
TCGA-44-2668-01	CS3	1	2617	68	FEMALE	WHITE	Stage II	Mutated
TCGA-MP-A4TC-01	CS3	0	626	55	FEMALE	WHITE	Stage I	Wild
TCGA-MP-A4SV-01	CS3	0	567	64	MALE	WHITE	Stage I	Mutated
TCGA-62-A472-01	CS3	0	839	72	FEMALE	WHITE	Stage II	Wild
TCGA-55-7574-01	CS3	0	477	67	MALE	WHITE	Stage I	Mutated
TCGA-64-5778-01	CS3	1	598	80	MALE	WHITE	Stage I	Wild
TCGA-78-8648-01	CS3	0	1071	63	MALE	WHITE	Stage II	Mutated
TCGA-69-7974-01	CS3	1	503	63	FEMALE	WHITE	Stage I	Mutated
TCGA-49-AARO-01	CS3	1	1194	84	MALE	WHITE	Stage I	Wild
TCGA-55-6981-01	CS3	1	761	51	MALE	WHITE	Stage I	Mutated
TCGA-69-7760-01	CS3	1	74	77	MALE	WHITE	Stage III	Mutated
TCGA-73-4658-01	CS3	1	2620	67	MALE	NA	Stage I	Mutated
TCGA-62-A46V-01	CS3	0	186	77	MALE	ASIAN	Stage I	Mutated
TCGA-95-8494-01	CS3	1	1171	68	MALE	WHITE	Stage I	Mutated
TCGA-55-6712-01	CS3	1	1043	40	FEMALE	WHITE	Stage IV	Mutated
TCGA-99-8028-01	CS3	0	426	66	MALE	NA	Stage III	Mutated
TCGA-95-7948-01	CS3	1	777	71	FEMALE	WHITE	Stage I	Mutated
TCGA-75-5125-01	CS3	1	760	71	FEMALE	WHITE	Stage II	Wild
TCGA-62-8399-01	CS3	0	568	81	MALE	ASIAN	Stage IV	Wild
TCGA-55-7914-01	CS3	0	910	70	MALE	WHITE	Stage II	Mutated
TCGA-86-7954-01	CS3	0	1442	72	MALE	Others	Stage I	Mutated
TCGA-91-6836-01	CS3	0	1097	49	FEMALE	WHITE	Stage II	Mutated
TCGA-05-5428-01	CS3	0	595	62	FEMALE	WHITE	Stage I	Mutated
TCGA-05-4427-01	CS3	1	995	64	FEMALE	WHITE	Stage I	Mutated
TCGA-97-A4LX-01	CS3	0	747	74	FEMALE	WHITE	Stage III	Mutated
TCGA-91-6829-01	CS3	1	1268	79	FEMALE	WHITE	Stage I	Wild
TCGA-55-8204-01	CS3	1	468	63	MALE	WHITE	Stage III	Wild
TCGA-55-7907-01	CS3	0	1305	60	MALE	WHITE	Stage I	Mutated
TCGA-78-8660-01	CS3	0	1847	67	FEMALE	WHITE	Stage I	Wild
TCGA-44-2665-01	CS3	1	1209	58	FEMALE	NA	Stage II	Wild
TCGA-71-6725-01	CS3	1	173	71	FEMALE	WHITE	Stage III	Mutated
TCGA-44-8117-01	CS3	0	184	54	FEMALE	WHITE	Stage III	Mutated
TCGA-50-5044-01	CS3	0	3759	39	FEMALE	Others	Stage I	Wild
TCGA-69-7765-01	CS3	0	1750	69	FEMALE	WHITE	Stage I	Mutated
TCGA-L9-A444-01	CS3	1	1379	53	FEMALE	WHITE	Stage III	Wild
TCGA-91-8499-01	CS4	0	202	73	MALE	WHITE	Stage II	Mutated
TCGA-86-7711-01	CS4	1	1600	80	FEMALE	WHITE	Stage I	Wild
TCGA-MP-A4TF-01	CS4	0	1246	64	MALE	WHITE	Stage II	Mutated
TCGA-05-4415-01	CS4	0	547	69	FEMALE	WHITE	Stage I	Wild
TCGA-55-A48Y-01	CS4	0	938	64	MALE	WHITE	Stage I	Wild
TCGA-50-5930-01	CS4	1	1229	51	FEMALE	Others	Stage I	Mutated
TCGA-55-6968-01	CS4	1	22	84	FEMALE	WHITE	Stage I	Mutated
TCGA-50-6595-01	CS4	1	243	74	MALE	WHITE	Stage II	Wild
TCGA-78-7150-01	CS4	0	2199	78	FEMALE	WHITE	Stage I	Wild
TCGA-55-6978-01	CS4	0	806	50	MALE	WHITE	Stage II	Wild
TCGA-55-7570-01	CS4	0	603	67	MALE	WHITE	Stage I	Wild
TCGA-83-5908-01	CS4	0	1125	63	FEMALE	Others	Stage I	Wild
TCGA-78-7160-01	CS4	0	84	67	MALE	WHITE	Stage II	Mutated
TCGA-64-5775-01	CS4	0	658	70	FEMALE	Others	Stage I	Wild
TCGA-50-5936-01	CS4	0	739	65	FEMALE	WHITE	Stage II	Wild
TCGA-44-5643-01	CS4	1	1454	65	FEMALE	WHITE	Stage I	Mutated
TCGA-50-6591-01	CS4	1	702	56	MALE	WHITE	Stage I	Mutated
TCGA-44-A4SS-01	CS4	0	1700	79	FEMALE	WHITE	Stage I	Mutated
TCGA-44-3917-01	CS4	0	499	59	FEMALE	WHITE	Stage I	Wild
TCGA-55-8092-01	CS4	0	947	66	MALE	WHITE	Stage IV	Mutated
TCGA-55-8505-01	CS4	1	250	74	MALE	WHITE	Stage III	Wild
TCGA-49-6743-01	CS4	1	171	71	MALE	WHITE	Stage II	Mutated
TCGA-55-6975-01	CS4	1	244	69	MALE	WHITE	Stage III	Mutated
TCGA-80-5611-01	CS4	0	1118	50	FEMALE	Others	Stage I	Mutated
TCGA-69-8255-01	CS4	0	930	58	MALE	WHITE	NA	Mutated
TCGA-44-6774-01	CS4	0	35	75	FEMALE	Others	Stage III	Wild
TCGA-86-8672-01	CS4	0	531	75	FEMALE	WHITE	Stage I	Wild
TCGA-50-5946-01	CS4	0	691	70	MALE	WHITE	Stage I	Wild
TCGA-78-7154-01	CS4	1	58	40	FEMALE	Others	Stage IV	Mutated
TCGA-44-7662-01	CS4	0	476	42	FEMALE	WHITE	Stage I	Wild
TCGA-50-5939-01	CS4	0	224	59	MALE	WHITE	Stage III	Mutated
TCGA-86-7955-01	CS4	1	2027	NA	MALE	NA	Stage II	Mutated
TCGA-91-6847-01	CS4	0	2696	62	MALE	WHITE	Stage III	Mutated
TCGA-49-AAR3-01	CS4	1	187	71	FEMALE	WHITE	Stage II	Mutated
TCGA-78-7542-01	CS4	1	1498	73	FEMALE	WHITE	Stage III	Mutated
TCGA-49-6767-01	CS4	0	1932	70	MALE	WHITE	Stage I	Wild
TCGA-64-5781-01	CS4	0	830	72	MALE	WHITE	Stage I	Mutated
TCGA-95-7562-01	CS4	0	1870	58	FEMALE	WHITE	Stage I	Mutated
TCGA-75-7027-01	CS4	0	605	68	FEMALE	WHITE	Stage I	Mutated
TCGA-78-7220-01	CS4	1	656	74	FEMALE	WHITE	Stage IV	Mutated
TCGA-73-A9RS-01	CS4	0	536	76	MALE	WHITE	Stage I	Mutated
TCGA-86-8585-01	CS4	0	592	72	MALE	WHITE	Stage I	Mutated
TCGA-75-6214-01	CS4	0	2676	60	MALE	WHITE	Stage I	Wild
TCGA-49-AAR9-01	CS4	0	578	64	MALE	ASIAN	Stage IV	Mutated
TCGA-50-6594-01	CS4	0	1079	77	FEMALE	WHITE	Stage I	Wild
TCGA-62-8398-01	CS4	1	614	88	MALE	WHITE	Stage I	Mutated
TCGA-55-A490-01	CS4	0	683	76	FEMALE	WHITE	Stage I	Wild
TCGA-50-5933-01	CS4	1	950	75	FEMALE	WHITE	Stage I	Mutated
TCGA-44-7669-01	CS4	0	442	68	FEMALE	WHITE	Stage I	Wild
TCGA-MN-A4N4-01	CS4	1	488	70	MALE	WHITE	Stage II	Wild
TCGA-05-5425-01	CS4	0	417	52	FEMALE	WHITE	Stage I	Mutated
TCGA-55-8620-01	CS4	0	670	57	MALE	NA	Stage II	Mutated
TCGA-44-6779-01	CS4	1	291	69	FEMALE	WHITE	Stage II	Wild
TCGA-35-5375-01	CS4	0	448	69	MALE	WHITE	NA	Wild
TCGA-50-6590-01	CS4	0	791	65	FEMALE	NA	Stage II	Mutated
TCGA-44-7670-01	CS4	0	377	71	MALE	WHITE	Stage I	Mutated
TCGA-55-7726-01	CS4	0	520	70	FEMALE	Others	Stage I	Mutated
TCGA-55-A493-01	CS4	0	540	69	FEMALE	WHITE	Stage I	Wild
TCGA-50-5931-01	CS4	0	484	72	FEMALE	WHITE	Stage I	Wild
TCGA-NJ-A4YQ-01	CS4	1	258	84	MALE	WHITE	Stage II	Wild
TCGA-95-7947-01	CS4	1	478	42	FEMALE	WHITE	Stage III	Wild
TCGA-95-7043-01	CS4	0	704	60	MALE	WHITE	Stage I	Wild
TCGA-78-7155-01	CS4	0	487	72	FEMALE	WHITE	Stage I	Mutated
TCGA-53-7624-01	CS4	0	614	81	MALE	WHITE	Stage I	Mutated
TCGA-50-6592-01	CS4	1	161	68	MALE	NA	Stage III	Wild
TCGA-50-5066-01	CS4	0	617	49	MALE	Others	Stage III	Wild
TCGA-44-6145-01	CS4	0	186	84	MALE	WHITE	Stage I	Wild
TCGA-97-8176-01	CS4	0	6732	41	FEMALE	Others	Stage I	Mutated
TCGA-78-7146-01	CS4	0	323	70	MALE	WHITE	Stage I	Wild
TCGA-62-A471-01	CS4	1	1258	78	MALE	WHITE	Stage I	Wild
TCGA-49-AARE-01	CS4	0	515	87	FEMALE	WHITE	Stage I	Mutated
TCGA-62-A46O-01	CS4	0	1148	61	MALE	WHITE	Stage II	Wild
TCGA-55-8089-01	CS4	0	476	60	FEMALE	WHITE	Stage I	Wild
TCGA-49-4514-01	CS4	1	343	77	MALE	WHITE	Stage II	Mutated
TCGA-50-5072-01	CS4	1	354	72	FEMALE	WHITE	Stage I	Wild
TCGA-55-5899-01	CS4	1	626	71	MALE	WHITE	Stage II	Wild
TCGA-L9-A5IP-01	CS4	1	321	69	MALE	NA	Stage II	Mutated
TCGA-91-6848-01	CS4	0	1301	55	FEMALE	WHITE	Stage II	Wild
TCGA-62-8402-01	CS4	0	256	48	FEMALE	ASIAN	Stage I	Wild
TCGA-99-8033-01	CS4	1	339	62	FEMALE	NA	Stage I	Wild
TCGA-55-8614-01	CS4	0	385	54	FEMALE	WHITE	Stage I	Mutated
TCGA-44-7660-01	CS4	0	634	83	MALE	WHITE	Stage I	Wild
TCGA-55-A4DF-01	CS4	0	476	64	FEMALE	Others	Stage I	Mutated
TCGA-MP-A4TA-01	CS4	1	594	65	MALE	WHITE	Stage I	Wild
TCGA-49-6742-01	CS4	1	624	72	FEMALE	WHITE	Stage III	Wild
TCGA-95-7944-01	CS4	0	62	69	FEMALE	NA	Stage I	Wild
TCGA-78-7166-01	CS4	0	7062	59	MALE	NA	Stage II	Mutated
TCGA-49-AARQ-01	CS4	0	165	56	MALE	Others	NA	Mutated
TCGA-38-4631-01	CS4	0	307	60	FEMALE	WHITE	Stage I	Mutated
TCGA-L9-A8F4-01	CS4	0	416	72	FEMALE	WHITE	Stage II	Wild
TCGA-78-8640-01	CS4	0	653	44	MALE	WHITE	Stage I	Mutated
TCGA-86-8358-01	CS4	0	829	74	MALE	WHITE	Stage I	Mutated
