# Supplementary material for: Multi-Omics Integrative Analysis of Lung Adenocarcinoma: An in silico Profiling for Precise Medicine
Source: Front Med (Lausanne). 2022 Jun 3;9:894338. doi: 10.3389/fmed.2022.894338 (PMC9204058; doi:10.3389/fmed.2022.894338)
Supplement: Supplementary file 2 [file Table_2.XLSX]

## Sheet: GEO cohorts
Basic information of four GEO cohorts
Cohorts	Sample size	Platform	Data type	Tissue source
GSE68465	462	Affymetrix Human Genome U133A Array	RNA-Seq	lung adenocarcinoma patients
GSE72094	442	Rosetta/Merck Human RSTA Custom Affymetrix 2.0	Microarray	lung adenocarcinoma patients
GSE41271	183	Illumina HumanWG-6 v3.0 expression beadchip	RNA-Seq	lung adenocarcinoma samples
