# Supplementary material for: Multi-Omics Integrative Analysis of Lung Adenocarcinoma: An in silico Profiling for Precise Medicine
Source: Front Med (Lausanne). 2022 Jun 3;9:894338. doi: 10.3389/fmed.2022.894338 (PMC9204058; doi:10.3389/fmed.2022.894338)
Supplement: Supplementary file 3 [file Table_3.XLSX]

## Sheet: 5 methods
Method	Parameters
iClusterBayes	K = 3
	n.burnin = 18000
	n.draw = 12000
	sdev = 0.05
	thin = 3
	prior.gamma = 0.5
SNF	K = 30
	t = 20
	sigma = 0.5
ConsensusClustering	maxK=4
	pItem = 0.8
	pFeature = 0.8
	clusterAlg = "hc"
	innerLinkage = "ward.D"
	finalLinkage = "ward.D"
	distance = "pearson"
CIMLR	c = 4
	cores.ratio = 0
MoCluster	ncomp = 4
	k = 10
	option = "lambda1"
	svd.solver = "fast"
	maxiter = 1000
	clusterAlg = "ward.D"
