# Supplementary material for: Multi-Omics Integrative Analysis of Lung Adenocarcinoma: An in silico Profiling for Precise Medicine
Source: Front Med (Lausanne). 2022 Jun 3;9:894338. doi: 10.3389/fmed.2022.894338 (PMC9204058; doi:10.3389/fmed.2022.894338)
Supplement: Supplementary file 4 [file Table_4.XLSX]

## Sheet: upregulated genes
id	fc	log2fc	pvalue	padj
ANXA10	100.309	6.64831	1.49199e-79	5.71162e-75
REG4	237.953	7.89453	1.55983e-69	2.98567e-65
IHH	17.8424	4.15724	5.07187e-60	6.47204e-56
DPCR1	16.0867	4.0078	3.86382e-59	3.69787e-55
TFF1	106.795	6.7387	1.69061e-57	1.2944e-53
PGC	22.6017	4.49836	5.83428e-55	3.19069e-51
DUOX2	12.751	3.67254	3.29952e-53	1.14829e-49
TFF2	505.726	8.98221	1.29804e-50	3.82243e-47
MUC6	25.7908	4.68879	6.18775e-50	1.4805e-46
CLDN18	14.7152	3.87923	9.79066e-50	2.08226e-46
EPS8L3	67.0623	6.06743	1.83894e-47	2.60735e-44
CTXND1	6.12154	2.6139	5.51574e-45	6.2104e-42
MUC5AC	42.382	5.40538	1.2102e-44	1.28691e-41
LRRC36	5.65234	2.49885	5.4524e-44	5.21822e-41
CYP4B1	5.61588	2.48951	9.28173e-44	8.46008e-41
MIA	15.3835	3.94331	1.62356e-43	1.41257e-40
HMGCS2	19.9241	4.31645	4.01539e-41	2.43996e-38
LINC01819	10.9554	3.45358	7.38536e-41	4.2198e-38
VILL	5.42944	2.4408	2.9216e-40	1.62094e-37
LHFPL3-AS2	7.08748	2.82527	1.74535e-39	8.90874e-37
CDHR5	12.12	3.59932	2.07655e-39	1.04598e-36
DUOXA2	10.3095	3.36591	2.28828e-39	1.13766e-36
CD300LG	8.1035	3.01855	2.73826e-38	1.22512e-35
ADAMTS7P3	7.05388	2.81842	2.75223e-38	1.22512e-35
MIR194-2HG	12.7485	3.67225	5.31808e-38	2.28749e-35
SEC14L3	10.8239	3.43615	7.46249e-38	3.10521e-35
OLFM4	30.3086	4.92166	2.54045e-37	9.92384e-35
COLGALT2	5.79244	2.53417	3.1631e-37	1.22313e-34
ONECUT3	39.3353	5.29775	4.51216e-37	1.69348e-34
CPB2	10.8273	3.4366	7.93789e-36	2.7132e-33
USH1C	14.9739	3.90438	2.41168e-35	7.7494e-33
CASR	17.0441	4.0912	2.39867e-35	7.7494e-33
CACNA2D2	4.64583	2.21593	3.32091e-35	1.04206e-32
B3GALT5	12.7732	3.67505	4.69889e-35	1.43906e-32
MACROD2	5.18893	2.37544	6.51395e-35	1.94818e-32
FAM3D	8.99682	3.16941	7.52654e-35	2.23357e-32
CAPN9	5.57388	2.47868	1.39646e-34	4.01949e-32
GATA6-AS1	5.19272	2.37649	1.4365e-34	4.1039e-32
PTPRN2	4.3557	2.1229	1.93686e-34	5.45196e-32
LINC02188	14.9508	3.90215	6.70326e-34	1.83296e-31
LGALS4	16.6491	4.05737	1.95001e-33	5.18405e-31
SCGB3A2	7.99303	2.99874	2.85377e-33	7.48275e-31
F11	7.05779	2.81922	3.48628e-33	9.01768e-31
BTNL8	7.10601	2.82904	4.89302e-33	1.23233e-30
C16ORF89	4.06435	2.02302	1.32208e-32	3.18314e-30
VSIG2	4.28824	2.10039	2.16599e-32	5.08703e-30
CYP3A5	6.79146	2.76372	2.29679e-31	5.10149e-29
WIF1	8.38366	3.06758	2.69946e-31	5.90518e-29
MYOC	6.14555	2.61954	5.69767e-31	1.21854e-28
HSD17B2	8.82417	3.14146	2.01793e-30	4.0658e-28
SLC10A2	29.0956	4.86273	2.1053e-30	4.19766e-28
SPINK4	19.0602	4.25249	2.10341e-29	3.92795e-27
CYP4Z2P	5.07958	2.34471	2.91401e-29	5.38908e-27
ENPP7P11	4.99166	2.31952	7.21731e-29	1.31568e-26
LINC02532	7.1368	2.83528	1.21678e-28	2.18688e-26
SCARA5	5.6027	2.48612	1.65145e-28	2.94051e-26
FER1L6	11.1551	3.47963	5.65881e-28	9.71437e-26
MYO1A	4.51169	2.17367	5.82007e-28	9.9466e-26
MYO7B	4.18088	2.06381	9.10089e-28	1.50823e-25
LINC00675	16.1792	4.01607	2.30461e-27	3.69142e-25
SOSTDC1	6.05577	2.59831	4.49536e-27	6.96726e-25
NR1I2	6.85295	2.77673	5.4434e-27	8.4026e-25
INSC	6.06877	2.6014	6.42173e-27	9.79429e-25
CHIAP2	9.76047	3.28695	7.06798e-27	1.06947e-24
AC010998.3	9.58355	3.26056	9.75159e-27	1.46396e-24
ODAM	5.75547	2.52493	1.10659e-26	1.65478e-24
PSCA	9.74662	3.2849	1.47415e-26	2.17052e-24
GRIA1	5.00988	2.32478	1.81614e-26	2.64356e-24
MUC17	100.152	6.64604	2.17969e-26	3.1252e-24
LGI3	6.79855	2.76523	2.55033e-26	3.61599e-24
TMEM132C	5.73503	2.5198	4.24643e-26	5.76461e-24
LINC01331	23.1448	4.53262	6.79688e-26	9.06614e-24
MEGF11	6.14458	2.61932	7.27574e-26	9.67118e-24
PLA2G1B	5.63562	2.49457	7.74815e-26	1.02281e-23
RSPO2	4.63602	2.21289	1.05335e-25	1.37157e-23
CYP2C9	6.95059	2.79714	4.13642e-25	5.19182e-23
PIK3C2G	9.62238	3.26639	6.6322e-25	8.21663e-23
MYBPC1	9.22768	3.20597	7.80792e-25	9.61103e-23
LINC02038	4.01599	2.00576	8.90121e-25	1.08521e-22
TRIM71	4.78339	2.25803	2.67716e-24	3.14377e-22
BCAS1	5.24799	2.39176	3.2401e-24	3.75871e-22
SCGB3A1	7.34963	2.87767	1.80879e-23	2.01878e-21
CLDN2	7.85912	2.97437	2.14604e-23	2.36077e-21
CDHR2	5.43834	2.44317	3.43101e-23	3.72085e-21
UGT2B15	9.85394	3.3007	3.70986e-23	4.00059e-21
ALDH3A1	5.18704	2.37491	4.23651e-23	4.55568e-21
AC016735.1	10.0027	3.32232	8.16875e-23	8.56757e-21
SFTPC	7.1365	2.83522	8.50622e-23	8.87289e-21
CHRM1	5.70154	2.51135	1.13735e-22	1.17044e-20
TSPAN8	5.60355	2.48634	2.46875e-22	2.41093e-20
SULT1B1	4.11382	2.04048	3.79766e-22	3.61647e-20
EDN3	8.12544	3.02245	3.94145e-22	3.7256e-20
LINC00443	6.77247	2.75968	5.15607e-22	4.82603e-20
A4GNT	4.93225	2.30225	5.87055e-22	5.45477e-20
TM4SF5	31.9822	4.9992	5.85899e-22	5.45477e-20
NXF3	4.73277	2.24268	6.0466e-22	5.60475e-20
PEBP4	4.07267	2.02598	1.57392e-21	1.40026e-19
AC007663.2	4.87608	2.28572	2.81301e-21	2.43087e-19
LHFPL3	4.84441	2.27632	4.6405e-21	3.92158e-19
AADAC	5.66074	2.50099	5.56959e-21	4.66554e-19
PCAT14	7.98667	2.99759	7.05537e-21	5.82098e-19
PCDH15	4.30151	2.10484	7.67497e-21	6.31856e-19
AQP5	5.59103	2.48312	1.20089e-20	9.61769e-19
UCN3	6.38605	2.67492	2.54509e-20	1.99246e-18
PRSS33	7.19175	2.84634	3.448e-20	2.65053e-18
AC108751.5	6.56265	2.71428	4.72542e-20	3.59639e-18
AL355388.1	4.17124	2.06048	4.95219e-20	3.7615e-18
ERN2	6.2152	2.6358	7.48465e-20	5.54211e-18
ANKS4B	10.0649	3.33126	8.27977e-20	6.0838e-18
GKN2	5.02762	2.32988	1.20566e-19	8.74146e-18
AC020656.2	4.06333	2.02266	1.39157e-19	9.95741e-18
CYP2C18	4.29968	2.10423	1.54797e-19	1.10147e-17
AL354861.3	4.74133	2.24529	1.69131e-19	1.19958e-17
OTC	4.19178	2.06756	1.70448e-19	1.20611e-17
LINC01996	4.76612	2.25282	3.44187e-19	2.35289e-17
ITLN2	6.08883	2.60617	3.98915e-19	2.70767e-17
ATP13A4-AS1	4.77685	2.25606	4.54725e-19	3.05399e-17
AC068643.1	18.3332	4.19639	5.10238e-19	3.40295e-17
HTR3C	6.35296	2.66743	7.93084e-19	5.12852e-17
AC025154.2	4.75389	2.24911	8.35576e-19	5.3851e-17
NPC1L1	5.46859	2.45117	1.17934e-18	7.47473e-17
AC139749.1	4.52985	2.17946	1.21727e-18	7.67704e-17
ADRA1A	4.45563	2.15563	1.54375e-18	9.65652e-17
SLC9A4	12.5436	3.64888	1.7387e-18	1.07356e-16
MTND4P20	7.20602	2.8492	2.67248e-18	1.60106e-16
SLC6A4	5.05244	2.33698	2.71576e-18	1.62445e-16
LHFPL3-AS1	5.34738	2.41883	3.9301e-18	2.32179e-16
RN7SL8P	4.75181	2.24848	4.36838e-18	2.54536e-16
HNF4A	7.68332	2.94173	5.14691e-18	2.97186e-16
AC004836.1	5.1774	2.37223	8.29358e-18	4.68281e-16
C9ORF135	4.83352	2.27307	8.64004e-18	4.86409e-16
SFRP5	4.3747	2.12918	9.33657e-18	5.23313e-16
SMIM24	5.698	2.51046	1.00204e-17	5.59183e-16
CHIA	4.72866	2.24143	1.14267e-17	6.33049e-16
CCK	8.02527	3.00455	2.3354e-17	1.23659e-15
CIDEC	6.54251	2.70984	2.97496e-17	1.54949e-15
AQP2	4.52509	2.17795	4.34381e-17	2.20251e-15
GC	37.1622	5.21576	5.03639e-17	2.53355e-15
ALDOB	4.36671	2.12655	6.67902e-17	3.31629e-15
MAPK4	4.06439	2.02304	1.09599e-16	5.25772e-15
AC091286.1	7.40527	2.88855	1.42017e-16	6.69542e-15
MSMB	6.84442	2.77493	2.00056e-16	9.32832e-15
PSAPL1	5.06046	2.33927	2.67544e-16	1.2103e-14
LINC00940	5.16845	2.36973	3.06956e-16	1.37759e-14
TEX49	5.7491	2.52334	3.70341e-16	1.63711e-14
LINC02512	6.52487	2.70595	3.76375e-16	1.65995e-14
LRRC74B	5.35557	2.42104	4.11693e-16	1.80119e-14
AC104809.2	4.06091	2.0218	6.45579e-16	2.75826e-14
CDH16	5.18511	2.37437	6.55012e-16	2.79545e-14
AL354714.1	4.36794	2.12695	7.58721e-16	3.21298e-14
CHIAP3	4.51355	2.17426	9.75694e-16	4.08213e-14
AC046195.1	4.37781	2.13021	1.22769e-15	5.04818e-14
LINC01105	5.71309	2.51427	1.40791e-15	5.74602e-14
MUC13	5.99308	2.5833	7.335e-15	2.67173e-13
AC005307.1	8.41828	3.07353	8.49928e-15	3.06952e-13
CEACAM8	4.8722	2.28457	9.2619e-15	3.32924e-13
ADH1C	4.02636	2.00948	1.13165e-14	3.99648e-13
NR0B2	4.13644	2.04839	1.17346e-14	4.13269e-13
LINC02016	4.68515	2.2281	1.51496e-14	5.27233e-13
ARL14	5.76258	2.52671	1.64359e-14	5.67871e-13
GJB4	4.99314	2.31995	1.66068e-14	5.73258e-13
AC012317.1	6.90624	2.7879	1.73932e-14	5.9932e-13
TM4SF4	7.49279	2.9055	1.81267e-14	6.22915e-13
DKK4	6.48121	2.69626	3.73564e-14	1.21709e-12
GDA	5.04197	2.33399	5.196e-14	1.65073e-12
UGT2A3	19.5479	4.28894	5.33955e-14	1.69353e-12
MS4A8	4.28753	2.10015	6.99458e-14	2.18229e-12
AC145285.5	5.11232	2.35398	7.68514e-14	2.38414e-12
CHRNA2	4.13166	2.04672	1.40644e-13	4.17052e-12
PHGR1	5.61785	2.49002	2.22948e-13	6.43657e-12
PRSS1	6.11556	2.61248	2.71193e-13	7.69594e-12
SSTR5-AS1	7.04261	2.81611	4.99865e-13	1.35236e-11
GABRP	4.32552	2.11287	5.32518e-13	1.43159e-11
SLC13A2	6.68952	2.7419	5.36783e-13	1.44103e-11
SERTM1	4.17607	2.06215	5.9671e-13	1.58085e-11
AC008870.5	5.39517	2.43167	7.92158e-13	2.05317e-11
CAPN6	4.3278	2.11364	8.06318e-13	2.08705e-11
AC093720.1	11.1889	3.484	1.12612e-12	2.84368e-11
BX510359.5	8.5312	3.09275	1.31905e-12	3.28107e-11
DKFZP434K028	4.27952	2.09745	2.57224e-12	6.04855e-11
AC009652.1	4.13372	2.04744	2.86551e-12	6.68072e-11
LINC00332	6.32863	2.66189	9.14638e-12	1.96048e-10
ADGRG4	4.77243	2.25472	9.23724e-12	1.97885e-10
F2	4.49267	2.16757	1.05165e-11	2.23043e-10
PDX1	10.1214	3.33934	1.65681e-11	3.37363e-10
AC018742.1	4.92961	2.30147	1.67427e-11	3.40203e-10
SSTR5	7.68687	2.9424	1.85255e-11	3.72671e-10
CGA	7.46542	2.90022	1.93802e-11	3.88437e-10
LINC00483	5.0123	2.32547	2.21078e-11	4.39196e-10
LINC01559	5.03362	2.3316	4.08006e-11	7.69801e-10
C11ORF53	4.54378	2.18389	4.95977e-11	9.19022e-10
MUC2	4.26497	2.09254	7.88849e-11	1.40459e-09
LINC02231	5.61866	2.49023	9.95201e-11	1.74363e-09
AL136369.1	5.2699	2.39778	1.66905e-10	2.8024e-09
GABRA4	5.66642	2.50244	1.95943e-10	3.23229e-09
UBE2U	5.93707	2.56975	2.20215e-10	3.60114e-09
MTND4P19	5.10411	2.35166	4.72529e-10	7.18687e-09
SCGB1A1	4.11198	2.03983	6.32262e-10	9.37059e-09
MOGAT3	5.65146	2.49862	6.53331e-10	9.65668e-09
GKN1	16.1849	4.01658	1.3136e-09	1.82597e-08
RBFOX1	5.26379	2.3961	1.32533e-09	1.83961e-08
AP000842.2	4.07467	2.02668	2.19259e-09	2.92259e-08
REG1A	8.81854	3.14054	3.04013e-09	3.94784e-08
PRSS2	4.19353	2.06817	3.49869e-09	4.48249e-08
HAND1	4.86679	2.28297	4.14683e-09	5.24407e-08
SLC6A18	5.06955	2.34186	4.44146e-09	5.58567e-08
AL110505.1	4.19706	2.06938	5.28943e-09	6.5552e-08
C14ORF105	4.58818	2.19792	5.35395e-09	6.61801e-08
AC113349.1	4.04185	2.01501	5.93282e-09	7.27063e-08
AC064802.1	4.11574	2.04115	5.93319e-09	7.27063e-08
AC022075.3	5.01857	2.32728	6.94336e-09	8.39828e-08
CYMP-AS1	4.55184	2.18645	7.16479e-09	8.63338e-08
WFDC5	4.12954	2.04598	1.54261e-08	1.74047e-07
AC009014.1	4.11757	2.04179	1.75749e-08	1.96783e-07
DSCAM-AS1	13.9091	3.79796	2.77123e-08	2.98085e-07
AL583836.1	4.62615	2.20981	2.87702e-08	3.08683e-07
RN7SL475P	4.86744	2.28316	3.00247e-08	3.20615e-07
AL359633.2	4.29957	2.10419	4.62924e-08	4.77594e-07
CDX2	4.2718	2.09484	5.13391e-08	5.25358e-07
AC005722.3	4.12195	2.04333	6.60523e-08	6.60903e-07
AC112204.3	4.58615	2.19728	6.77734e-08	6.77092e-07
KRT20	4.84248	2.27575	8.67433e-08	8.46471e-07
AL392003.2	4.94068	2.30471	2.13758e-07	1.92498e-06
AF064860.2	4.66695	2.22248	2.31605e-07	2.07351e-06
NKX6-2	4.80411	2.26427	2.40176e-07	2.14073e-06
TRIM40	4.517	2.17536	2.41526e-07	2.15175e-06
LINC01332	9.15604	3.19472	3.72712e-07	3.20129e-06
AP004550.1	4.37726	2.13003	4.48151e-07	3.77888e-06
AC093787.1	4.39551	2.13603	4.91185e-07	4.11007e-06
AC007159.1	12.0672	3.59301	6.0033e-07	4.92749e-06
LINC01300	4.37055	2.12782	7.53819e-07	6.06127e-06
AC147055.1	8.40598	3.07142	7.96721e-07	6.37277e-06
MIR3131	7.06223	2.82012	8.96794e-07	7.08442e-06
CASC19	4.1406	2.04984	1.11072e-06	8.59348e-06
UGT1A10	6.05742	2.5987	1.46389e-06	1.10643e-05
AC092851.1	4.15746	2.0557	2.76322e-06	1.96584e-05
LINC01210	11.6715	3.54492	4.17385e-06	2.82902e-05
AC100781.1	5.89269	2.55893	4.43607e-06	2.99087e-05
LINC01022	7.45935	2.89905	4.88722e-06	3.26002e-05
MIR34B	4.13415	2.04759	6.38312e-06	4.14237e-05
PLUT	5.2073	2.38054	1.33264e-05	7.99752e-05
AC020914.1	12.4619	3.63945	1.95425e-05	0.000112517
ATOH1	5.80552	2.53743	3.1177e-05	0.000170551
AC106876.1	5.90468	2.56186	3.38222e-05	0.000183293
AC187653.1	6.00757	2.58678	3.80717e-05	0.000203698
SOX14	4.65408	2.2185	9.02739e-05	0.000443216
AC093909.5	4.39484	2.13581	0.000108388	0.00052153
REG3A	9.48173	3.24515	0.000127393	0.000602451
AC004009.1	13.6985	3.77595	0.000229952	0.00101523
FAM8A4P	4.39059	2.13442	0.000310656	0.00132227
SEMG1	4.54591	2.18457	0.00067794	0.00261807
AC005090.1	4.1597	2.05648	0.00124082	0.00444683
AC004009.2	8.2774	3.04918	0.00132974	0.00472656
PRB4	4.28145	2.0981	0.00146332	0.00513839
LINC02448	4.57643	2.19422	0.0116303	0.030638

## Sheet: downregulated genes 
id	fc	log2fc	pvalue	padj
MYBL2	0.229284	-2.1248	1.64623e-55	1.05035e-51
UBE2C	0.228368	-2.13057	1.61544e-51	5.15351e-48
NFE4	0.045293	-4.46457	3.80423e-43	2.85556e-40
GUCA1A	0.164819	-2.60105	3.2211e-36	1.15243e-33
C1ORF61	0.136456	-2.87349	2.96965e-31	6.45934e-29
SUN3	0.0978711	-3.35297	8.0618e-31	1.69572e-28
SBSN	0.101142	-3.30555	6.18523e-30	1.18392e-27
STEAP1B	0.244292	-2.03332	8.66761e-30	1.65081e-27
FLJ22447	0.188923	-2.40413	8.82468e-30	1.67241e-27
SHOX2	0.23164	-2.11004	6.87896e-28	1.16009e-25
RGS20	0.243204	-2.03976	1.82543e-27	2.96106e-25
EPYC	0.128071	-2.96498	4.41548e-26	5.97292e-24
ZNF695	0.245924	-2.02372	9.2246e-25	1.11752e-22
TRPA1	0.242781	-2.04227	1.30396e-24	1.55995e-22
SYT1	0.226948	-2.13957	2.16471e-24	2.54982e-22
HHIPL2	0.135518	-2.88344	7.66267e-24	8.70452e-22
CHRNA9	0.164083	-2.6075	1.0645e-23	1.20566e-21
AC020928.1	0.208716	-2.26039	3.39326e-23	3.70087e-21
GNG4	0.1971	-2.343	7.9476e-23	8.35852e-21
NAALADL2-AS2	0.120073	-3.05802	1.15349e-22	1.18385e-20
KRT81	0.191504	-2.38455	1.48077e-22	1.49965e-20
PLPP4	0.241685	-2.0488	1.59143e-22	1.60324e-20
LINC02029	0.158553	-2.65696	1.99278e-22	1.96618e-20
LINC01214	0.0676816	-3.88509	2.01508e-22	1.98307e-20
LINC01213	0.144747	-2.78839	4.29835e-21	3.64899e-19
CLDN6	0.114632	-3.12492	5.1627e-21	4.3437e-19
MUC22	0.230134	-2.11946	5.59962e-21	4.67026e-19
RASGEF1C	0.183046	-2.44972	1.39045e-20	1.10664e-18
BCAR4	0.0613832	-4.02601	2.85601e-20	2.21772e-18
S100A7	0.0753411	-3.73042	5.7891e-20	4.37981e-18
GAL	0.190049	-2.39556	6.40131e-20	4.82391e-18
SIM1	0.0845078	-3.56477	8.89137e-20	6.50821e-18
MAGEA10	0.0507878	-4.29937	1.35088e-19	9.68433e-18
CALY	0.213022	-2.23093	2.82674e-19	1.94979e-17
AC011632.1	0.0774837	-3.68996	3.38683e-19	2.31941e-17
INA	0.15476	-2.69189	4.12466e-19	2.79469e-17
AC089983.1	0.203162	-2.2993	6.39111e-19	4.20386e-17
TBR1	0.157382	-2.66765	1.42343e-18	8.96246e-17
MAGEB2	0.0289619	-5.1097	2.15233e-18	1.30373e-16
CSAG1	0.068663	-3.86432	3.35549e-18	1.99774e-16
DUSP9	0.216111	-2.21015	5.08344e-18	2.94409e-16
LINC01446	0.0452936	-4.46455	5.84338e-18	3.36385e-16
LINC00973	0.122727	-3.02648	7.21348e-18	4.10932e-16
AC010343.3	0.141651	-2.81959	1.81987e-17	9.81241e-16
TMPRSS11E	0.187044	-2.41855	2.04212e-17	1.09337e-15
FGF5	0.163742	-2.6105	3.71683e-17	1.91247e-15
HIST1H2BH	0.236822	-2.07812	4.32281e-17	2.19477e-15
MAGEA6	0.0270441	-5.20854	4.90652e-17	2.47799e-15
KIF1A	0.129329	-2.95088	7.16552e-17	3.53493e-15
AL034399.2	0.240009	-2.05884	7.937e-17	3.89544e-15
NPBWR1	0.184017	-2.44209	8.39017e-17	4.09162e-15
AC091173.1	0.115527	-3.1137	8.79049e-17	4.27595e-15
ELAVL2	0.228524	-2.12958	8.80741e-17	4.27875e-15
NKX1-2	0.132826	-2.91239	1.35423e-16	6.42412e-15
TGM5	0.240591	-2.05534	2.67782e-16	1.2103e-14
GJB6	0.206388	-2.27657	3.9805e-16	1.74549e-14
LINC02263	0.106309	-3.23366	7.39786e-16	3.13627e-14
COL11A1	0.234424	-2.09281	9.80522e-16	4.09785e-14
KRTAP2-3	0.157361	-2.66785	1.43004e-15	5.81773e-14
LINC00648	0.124912	-3.00102	1.50749e-15	6.11332e-14
ISM2	0.227763	-2.13439	1.58012e-15	6.3808e-14
TNNC2	0.211057	-2.24429	2.11295e-15	8.36483e-14
DUSP13	0.187754	-2.41308	4.85161e-15	1.82625e-13
AC025419.1	0.187624	-2.41408	5.00896e-15	1.87993e-13
MAGEA4	0.0285441	-5.13066	5.42589e-15	2.02648e-13
TCAM1P	0.206736	-2.27414	6.03681e-15	2.23718e-13
CSAG3	0.0583507	-4.09911	1.56564e-14	5.42405e-13
AC114316.2	0.178988	-2.48206	1.86032e-14	6.37249e-13
GBX1	0.14823	-2.75409	1.8682e-14	6.39128e-13
PAGE2B	0.0992364	-3.33299	2.16008e-14	7.28566e-13
AC021594.1	0.217992	-2.19765	2.6835e-14	8.91752e-13
SLC1A6	0.227255	-2.13762	2.80644e-14	9.29377e-13
AC087667.1	0.21404	-2.22405	3.13489e-14	1.03101e-12
CYCSP6	0.0958596	-3.38293	3.23891e-14	1.0634e-12
SYT14	0.199448	-2.32592	3.68113e-14	1.20137e-12
ELFN1-AS1	0.228077	-2.13241	3.80335e-14	1.23599e-12
AC090125.1	0.192881	-2.37422	5.65418e-14	1.78297e-12
PADI3	0.139992	-2.83658	7.73766e-14	2.39849e-12
IL36RN	0.204307	-2.29119	7.93362e-14	2.45525e-12
AC008163.1	0.120232	-3.0561	9.14278e-14	2.81128e-12
AC019171.1	0.244964	-2.02936	1.1856e-13	3.57379e-12
GBX2	0.225165	-2.15095	1.27186e-13	3.80982e-12
MOCS1P1	0.203797	-2.2948	2.39745e-13	6.86969e-12
LINC01468	0.201766	-2.30924	2.45226e-13	7.0215e-12
FOXE1	0.229988	-2.12037	3.23028e-13	9.05281e-12
KHDC1L	0.203692	-2.29554	3.30101e-13	9.23752e-12
AKR1B15	0.200961	-2.31501	3.36863e-13	9.41986e-12
PAGE2	0.0836159	-3.58008	3.56819e-13	9.94884e-12
ADAMTS20	0.125773	-2.99111	3.63883e-13	1.01237e-11
WDR87	0.183054	-2.44966	4.02619e-13	1.11045e-11
CNTNAP4	0.224353	-2.15616	4.37778e-13	1.19793e-11
AC026355.2	0.19464	-2.36112	5.64148e-13	1.50081e-11
GABRQ	0.233834	-2.09644	5.65718e-13	1.5029e-11
AC007686.1	0.226646	-2.14149	7.65944e-13	1.99062e-11
AC114803.1	0.17918	-2.48052	1.46482e-12	3.60619e-11
SLC6A3	0.217019	-2.20411	1.57927e-12	3.86311e-11
LINC01629	0.202027	-2.30738	2.22156e-12	5.28892e-11
EREG	0.222152	-2.17038	2.34222e-12	5.54513e-11
ZNF560	0.10426	-3.26175	3.24059e-12	7.49133e-11
AL135978.1	0.2291	-2.12595	4.06032e-12	9.23573e-11
ERVV-2	0.0784827	-3.67148	5.15438e-12	1.15389e-10
AL136298.1	0.236045	-2.08286	6.28454e-12	1.38426e-10
AL033397.1	0.0925406	-3.43377	6.29173e-12	1.38505e-10
LINC01804	0.13037	-2.93932	7.29082e-12	1.58494e-10
MMP20	0.222306	-2.16938	8.12847e-12	1.75507e-10
PAEP	0.166832	-2.58353	8.98274e-12	1.92756e-10
AC011352.1	0.234092	-2.09485	1.43032e-11	2.95496e-10
KRT75	0.14976	-2.73928	1.43188e-11	2.95563e-10
AC008109.1	0.117365	-3.09093	1.60805e-11	3.28492e-10
SPDYC	0.246613	-2.01968	1.79422e-11	3.62653e-10
HIST1H3F	0.226622	-2.14164	1.95116e-11	3.90864e-10
LINC02506	0.108214	-3.20804	1.95748e-11	3.91926e-10
AC092484.1	0.180802	-2.46751	2.28721e-11	4.53439e-10
AL357060.1	0.20411	-2.29258	2.86411e-11	5.58268e-10
SP9	0.112533	-3.15158	3.22382e-11	6.23304e-10
AC019155.3	0.173029	-2.53092	3.47478e-11	6.6845e-10
MAGEA8	0.248844	-2.00669	3.89213e-11	7.37951e-10
C20ORF141	0.150761	-2.72967	3.96456e-11	7.49858e-10
MAGEA12	0.080972	-3.62643	4.40077e-11	8.2543e-10
AL356515.1	0.189166	-2.40228	4.47215e-11	8.37177e-10
LINC01511	0.201392	-2.31192	5.17912e-11	9.5735e-10
AC090709.1	0.183164	-2.44879	6.52318e-11	1.18015e-09
LHX5	0.189228	-2.4018	7.87867e-11	1.4035e-09
CASC20	0.137549	-2.86198	8.26463e-11	1.46611e-09
CALML5	0.138541	-2.85162	1.0589e-10	1.84846e-09
LINC01776	0.164479	-2.60402	1.09829e-10	1.90852e-09
AC091138.1	0.217333	-2.20202	2.02467e-10	3.3337e-09
GABRA3	0.156962	-2.67151	2.10746e-10	3.45368e-09
NKX2-4	0.0937625	-3.41485	2.11027e-10	3.4568e-09
HTR2C	0.104693	-3.25576	2.35502e-10	3.8266e-09
G2E3-AS1	0.0621509	-4.00808	2.43757e-10	3.939e-09
SP8	0.184195	-2.4407	2.51183e-10	4.04704e-09
KLKP1	0.244776	-2.03047	3.12729e-10	4.94297e-09
AC061975.6	0.189095	-2.40282	3.59199e-10	5.61259e-09
AC012501.2	0.173241	-2.52915	4.31577e-10	6.62721e-09
AC239584.1	0.215523	-2.21409	4.93528e-10	7.5003e-09
IRX4	0.16033	-2.64089	5.62654e-10	8.45018e-09
AL136537.2	0.0581049	-4.1052	6.17104e-10	9.18505e-09
KNOP1P5	0.135191	-2.88693	6.19411e-10	9.20865e-09
BHMG1	0.235122	-2.08852	6.52668e-10	9.65062e-09
AC080129.1	0.132406	-2.91696	6.56653e-10	9.70204e-09
FAM133A	0.209392	-2.25572	6.57246e-10	9.70706e-09
AL157937.1	0.179872	-2.47496	7.39853e-10	1.08263e-08
AC133681.1	0.1714	-2.54456	1.03689e-09	1.46743e-08
AC090192.2	0.235385	-2.08691	1.04421e-09	1.4767e-08
VN1R85P	0.216958	-2.20451	1.07009e-09	1.50996e-08
ANKRD30BP3	0.209428	-2.25547	1.09674e-09	1.54415e-08
AC010329.5	0.212994	-2.23112	1.12249e-09	1.57824e-08
ST8SIA6-AS1	0.21233	-2.23562	1.32788e-09	1.84248e-08
LINC01419	0.0721367	-3.79312	1.34432e-09	1.86326e-08
LINC02241	0.0947401	-3.39988	1.44974e-09	1.99636e-08
AL031736.1	0.228243	-2.13136	1.54711e-09	2.12053e-08
SOHLH1	0.203865	-2.29431	1.69293e-09	2.30965e-08
AL359313.1	0.245487	-2.02628	1.90737e-09	2.57558e-08
AF015262.1	0.248683	-2.00762	2.23948e-09	2.97783e-08
ZFP42	0.191865	-2.38183	3.23101e-09	4.17306e-08
PNPLA5	0.177834	-2.49139	4.97316e-09	6.19734e-08
LINC01518	0.115387	-3.11545	5.29492e-09	6.55987e-08
MIR2052HG	0.211006	-2.24465	7.03878e-09	8.50295e-08
PPY2P	0.185133	-2.43337	7.76338e-09	9.29615e-08
AL139095.3	0.179882	-2.47488	8.6325e-09	1.02376e-07
IL20RB-AS1	0.169082	-2.56421	9.01595e-09	1.0656e-07
DDX43P3	0.134981	-2.88917	9.32537e-09	1.09912e-07
AC009264.1	0.179281	-2.4797	9.50808e-09	1.11893e-07
STRA8	0.171078	-2.54728	9.69325e-09	1.13792e-07
AL589740.1	0.151563	-2.72201	1.33841e-08	1.52582e-07
KCNH5	0.160264	-2.64148	1.37696e-08	1.56603e-07
COX7B2	0.037097	-4.75256	1.43744e-08	1.6295e-07
FAR2P1	0.139774	-2.83883	1.44304e-08	1.63487e-07
LINC01305	0.247848	-2.01247	1.5811e-08	1.78075e-07
AP005119.2	0.203119	-2.2996	1.58401e-08	1.78351e-07
AC096759.2	0.0840539	-3.57254	1.73288e-08	1.94198e-07
LIPK	0.233153	-2.10065	1.80616e-08	2.01408e-07
POU3F2	0.236877	-2.07779	1.89356e-08	2.10296e-07
AC079598.2	0.236351	-2.081	2.37589e-08	2.58906e-07
PSG3	0.117874	-3.08469	2.70024e-08	2.90939e-07
ASNSP1	0.107759	-3.21411	2.70851e-08	2.91747e-07
AC117386.1	0.143726	-2.7986	3.02596e-08	3.22674e-07
AC016769.3	0.224387	-2.15594	3.05543e-08	3.25363e-07
PIWIL3	0.132148	-2.91977	3.18222e-08	3.37737e-07
CCDC166	0.230074	-2.11983	3.21287e-08	3.40801e-07
AC016769.1	0.222799	-2.16618	3.35143e-08	3.54713e-07
ACTL8	0.178848	-2.4832	3.36417e-08	3.55864e-07
LINC00221	0.186846	-2.42008	3.51858e-08	3.7107e-07
S100A7A	0.111806	-3.16093	3.63532e-08	3.82013e-07
LHX1	0.24374	-2.03659	3.66448e-08	3.84761e-07
MAGEC1	0.159084	-2.65214	3.83717e-08	4.019e-07
LINC01087	0.195773	-2.35275	4.53984e-08	4.6946e-07
DSCR8	0.0824685	-3.60001	4.59998e-08	4.75166e-07
LINC02476	0.054069	-4.20905	4.64273e-08	4.78806e-07
MIR137HG	0.23266	-2.10371	4.7654e-08	4.90631e-07
AC006145.1	0.114757	-3.12335	4.91827e-08	5.04776e-07
AC012213.4	0.20438	-2.29068	5.97208e-08	6.01957e-07
AC131532.1	0.0997361	-3.32574	7.47377e-08	7.38923e-07
APOA4	0.123987	-3.01174	9.43397e-08	9.13845e-07
EIF4E1B	0.158696	-2.65566	1.3563e-07	1.26938e-06
NEK2P4	0.240225	-2.05754	1.60592e-07	1.48749e-06
SPRR2F	0.20813	-2.26444	1.63473e-07	1.51198e-06
LINC01194	0.0812828	-3.62091	1.69758e-07	1.56106e-06
FAR2P4	0.222004	-2.17134	1.8592e-07	1.69462e-06
PSG6	0.0813282	-3.6201	2.35539e-07	2.10528e-06
SPRR2D	0.247961	-2.01182	2.46941e-07	2.19591e-06
AC243773.2	0.222212	-2.16999	3.95227e-07	3.37048e-06
ANKRD30B	0.24763	-2.01374	4.26396e-07	3.61294e-06
LINC02267	0.050934	-4.29523	4.3195e-07	3.65354e-06
AP003900.1	0.0995614	-3.32827	4.481e-07	3.77888e-06
SSX5	0.0814978	-3.61709	4.89165e-07	4.09495e-06
SST	0.154768	-2.69182	5.66791e-07	4.68397e-06
TUBA3C	0.0924016	-3.43594	6.31509e-07	5.16128e-06
AL096829.2	0.205337	-2.28393	6.31421e-07	5.16128e-06
AL158819.1	0.142336	-2.81263	6.44734e-07	5.2615e-06
AC018470.1	0.161126	-2.63374	7.76516e-07	6.22286e-06
SPANXB1	0.170877	-2.54897	7.81033e-07	6.25382e-06
PSG1	0.128859	-2.95613	8.57379e-07	6.7983e-06
AC092803.1	0.233619	-2.09777	8.79696e-07	6.9594e-06
RNU6-140P	0.177181	-2.4967	1.02357e-06	7.98707e-06
LINC02327	0.110991	-3.17148	1.38794e-06	1.05381e-05
AC012501.1	0.21291	-2.23168	2.0874e-06	1.52413e-05
ZNF716	0.170479	-2.55233	2.23766e-06	1.62516e-05
MDGA2	0.232515	-2.1046	2.30896e-06	1.67155e-05
LINC02109	0.17648	-2.50243	2.36816e-06	1.71182e-05
ADAM2	0.177519	-2.49396	2.50848e-06	1.80067e-05
HOXD11	0.200485	-2.31844	2.51983e-06	1.80678e-05
LINC01249	0.0947949	-3.39905	2.87258e-06	2.03419e-05
LINC02527	0.134713	-2.89204	4.12332e-06	2.79775e-05
SNORA74A	0.160949	-2.63532	4.16144e-06	2.82161e-05
RNU5A-1	0.235246	-2.08776	4.22641e-06	2.86211e-05
AC109588.1	0.0801865	-3.6405	4.50089e-06	3.02658e-05
LINC02262	0.216971	-2.20443	4.59509e-06	3.08234e-05
RNU5B-1	0.120918	-3.0479	5.40712e-06	3.57388e-05
LINC01733	0.150687	-2.73037	5.45514e-06	3.6012e-05
LINC02228	0.224009	-2.15837	5.54136e-06	3.65119e-05
DMRTC2	0.188017	-2.41106	5.62547e-06	3.70088e-05
AL390334.1	0.160661	-2.63791	5.64739e-06	3.71466e-05
AC034223.2	0.221619	-2.17385	6.15533e-06	4.00405e-05
LINC00898	0.193215	-2.37172	6.53642e-06	4.23113e-05
AC122710.1	0.084315	-3.56807	6.8918e-06	4.4349e-05
AC084357.3	0.191529	-2.38437	6.95529e-06	4.46899e-05
SPRR2E	0.210986	-2.24478	7.62687e-06	4.85003e-05
LIN28B	0.135662	-2.88191	7.8172e-06	4.95379e-05
AL583808.1	0.192059	-2.38038	1.05113e-05	6.45378e-05
CR392039.3	0.130481	-2.93809	1.05177e-05	6.45565e-05
SLC6A10P	0.203021	-2.3003	1.16781e-05	7.09622e-05
ZIC4	0.205342	-2.2839	1.17003e-05	7.10745e-05
SSX1	0.0755942	-3.72558	1.18633e-05	7.19849e-05
TPTE	0.0900383	-3.47332	1.25013e-05	7.54728e-05
MAGEA3	0.151651	-2.72117	1.35724e-05	8.12094e-05
AL157402.2	0.201458	-2.31145	1.3671e-05	8.17099e-05
AL731897.1	0.099609	-3.32758	1.39143e-05	8.29442e-05
LINC02178	0.233033	-2.10139	1.492e-05	8.84299e-05
AP005057.1	0.148389	-2.75255	1.52276e-05	9.00579e-05
LINC02196	0.171683	-2.54218	1.57379e-05	9.2803e-05
SLITRK1	0.224935	-2.15242	1.62921e-05	9.58056e-05
LINC00871	0.198658	-2.33164	1.77637e-05	0.000103426
AL139280.1	0.230349	-2.11811	1.93868e-05	0.00011174
FAM230C	0.0744631	-3.74733	2.11102e-05	0.000120636
TLX3	0.188245	-2.40932	2.33968e-05	0.000132164
ZNF729	0.173549	-2.52658	2.43082e-05	0.000136607
BLID	0.235658	-2.08523	3.21317e-05	0.000175173
AC006372.1	0.195824	-2.35237	3.22972e-05	0.000176
DCAF4L2	0.0691534	-3.85406	4.0234e-05	0.000214168
POU6F2-AS2	0.184307	-2.43982	5.14006e-05	0.000266954
CSAG2	0.119886	-3.06027	5.24304e-05	0.000271823
LINC02406	0.218287	-2.1957	5.82505e-05	0.000298401
AC106771.1	0.0972725	-3.36182	6.14375e-05	0.000313125
TCHHL1	0.23577	-2.08455	6.22143e-05	0.000316587
SMIM21	0.170944	-2.5484	8.05521e-05	0.000399857
ADAM18	0.240919	-2.05338	8.80684e-05	0.000433737
AC069228.1	0.237789	-2.07224	0.000103512	0.000500524
PASD1	0.219286	-2.18911	0.000107419	0.000517804
KLF2P4	0.185135	-2.43335	0.000112298	0.000538384
MAGEB1	0.0783861	-3.67326	0.000114527	0.000547833
RPSAP71	0.172031	-2.53926	0.000118939	0.000566942
LINC01611	0.216462	-2.20781	0.000125926	0.000596177
BAGE2	0.152729	-2.71096	0.000163577	0.00075238
MIR548XHG	0.197116	-2.34289	0.000171582	0.000784394
AL117329.1	0.22518	-2.15085	0.000190371	0.000860729
ZNF723	0.232469	-2.10489	0.000198783	0.000893799
DCAF8L2	0.146528	-2.77075	0.00019941	0.000896199
AC104794.3	0.210625	-2.24725	0.000211995	0.000946312
NR0B1	0.248184	-2.01052	0.000214809	0.000957115
LINC01681	0.236187	-2.082	0.000227713	0.00100708
AL139023.1	0.23463	-2.09154	0.000235581	0.00103732
AF274855.1	0.0767919	-3.7029	0.000235825	0.00103816
AC090809.1	0.111848	-3.16039	0.000258468	0.00112478
LINC01992	0.0760825	-3.71629	0.000262458	0.0011402
MCHR2	0.247542	-2.01426	0.000358072	0.00149762
LINC02335	0.106133	-3.23605	0.000367733	0.001533
AC011095.1	0.22904	-2.12633	0.00043241	0.00176816
LINC02377	0.127707	-2.9691	0.000432674	0.00176886
OLIG3	0.115258	-3.11706	0.000442702	0.00180581
AC096656.1	0.213467	-2.22792	0.000448693	0.00182713
AC106794.1	0.150239	-2.73467	0.000485506	0.00195644
DSCR4	0.0862152	-3.53591	0.00049062	0.00197496
MICG	0.248031	-2.01141	0.00062005	0.00242657
SCHLAP1	0.160569	-2.63873	0.000670544	0.00259395
MAGEB16	0.125846	-2.99027	0.000679133	0.00262215
AC105917.1	0.228624	-2.12895	0.000694214	0.00267309
LINC00645	0.226564	-2.14201	0.000711993	0.00273303
LINC01980	0.230882	-2.11477	0.000793187	0.00300403
AC073365.1	0.149116	-2.74549	0.000795034	0.00300954
DPPA2	0.0758707	-3.72031	0.000823761	0.00310692
PFN3	0.217813	-2.19884	0.000862436	0.00323114
AC023824.1	0.119791	-3.0614	0.000888838	0.00331858
DSG1-AS1	0.204467	-2.29006	0.000990886	0.00365479
MAGEA9B	0.116009	-3.10769	0.00103071	0.00378273
PAGE4	0.242765	-2.04237	0.00108045	0.0039411
LINC02466	0.196106	-2.3503	0.00131406	0.00467908
ZNF385D-AS1	0.174948	-2.51501	0.00134179	0.00476497
AC016687.3	0.149153	-2.74514	0.00140793	0.00496584
AC090023.1	0.183323	-2.44754	0.00140802	0.00496584
AC106794.2	0.133773	-2.90214	0.00179582	0.0061349
AL138974.1	0.188687	-2.40593	0.00186885	0.00635206
LINC02505	0.23284	-2.10259	0.00189317	0.00642446
PAGE1	0.232484	-2.1048	0.00231782	0.00765711
AC092447.7	0.242946	-2.04129	0.00243132	0.00797611
AC091987.1	0.166889	-2.58304	0.00290935	0.00930302
AL591501.1	0.243819	-2.03612	0.003482	0.010893
AC073347.1	0.227238	-2.13772	0.00407592	0.0125048
LINC01456	0.205647	-2.28176	0.00539755	0.0159092
LINC01793	0.149231	-2.74438	0.00568632	0.0166387
AC245047.8	0.238976	-2.06506	0.00633519	0.0182636
CT45A1	0.23407	-2.09499	0.00726953	0.0205549
AC010547.4	0.153289	-2.70567	0.00889976	0.0244405
TRIM48	0.153543	-2.70328	0.011344	0.029987
LINC02484	0.127787	-2.96819	0.0116948	0.0307782
PPP4R3CP	0.175104	-2.51372	0.0123908	0.0323146
AC092608.3	0.234126	-2.09464	0.0132745	0.0342504
OR56A3	0.153553	-2.7032	0.016294	0.0406946
PPP1R2P10	0.193383	-2.37046	0.0205466	0.0494167
