# Supplementary material for: Multi-Omics Integrative Analysis of Lung Adenocarcinoma: An in silico Profiling for Precise Medicine
Source: Front Med (Lausanne). 2022 Jun 3;9:894338. doi: 10.3389/fmed.2022.894338 (PMC9204058; doi:10.3389/fmed.2022.894338)
Supplement: Supplementary file 5 [file Table_5.XLSX]

## Sheet: CIBERSORT_Output
Sample	B cells naive	B cells memory	Plasma cells	T cells CD8	T cells CD4 naive	T cells CD4 memory resting	T cells CD4 memory activated	T cells follicular helper	T cells regulatory (Tregs)	T cells gamma delta	NK cells resting	NK cells activated	Monocytes	Macrophages M0	Macrophages M1	Macrophages M2	Dendritic cells resting	Dendritic cells activated	Mast cells resting	Mast cells activated	Eosinophils	Neutrophils
TCGA-J2-8194-01	0.0267061	0	0	0	0	0.373975	0	0	0	0	0.0502427	0	0.147271	0	0	0	0.0455949	0	0	0.0495455	0.0866608	0.220004
TCGA-67-6215-01	0	0.170329	0	0	0.114984	0.00320755	0	0	0	0	0.0553558	0	0	0.0655632	0	0	0.312688	0	0.24901	0	0	0.0288633
TCGA-55-7816-01	0	0.0322809	0	0.0614882	0.0210313	0	0.070321	0	0.0194204	0	0	0.0720378	0.355251	0	0.0897355	0.163323	0	0	0.115111	0	0	0
TCGA-55-7227-01	0	0.00519406	0	0	0.113887	0.0982342	0	0	0.14567	0.0183077	0	0.00251935	0.110595	0.00546379	0.0520577	0	0.3331	0.0171335	0.0978391	0	0	0
TCGA-NJ-A4YI-01	0	0.176538	0	0	0.171417	0	0	0	0.0210784	0	0.106881	0.0214174	0.217767	0.0301412	0	0	0.209432	0	0	0.0386062	0	0.00672181
TCGA-97-8172-01	0.0501528	0.346739	0.0518456	0.0547149	0.118132	0	0	0.0218278	0.0143713	0.0407184	0	0	0.00956132	0	0.0007	0.0002	0.0292377	0	0.261846	0	0	0
TCGA-86-8075-01	0.123031	0	0.150133	0	0	0.180107	0	0	0	0	0.120836	0	0.00768289	0	0	0.00355226	0	0.060962	0	0.173623	0.13268	0.0473929
TCGA-62-A46S-01	0.037894	0	0.373435	0	0.122361	0.0771592	0	0	0	0	0.198447	0	0.0751491	0	0	0	0	0	0	0.099054	0.016501	0
TCGA-91-8499-01	0	0	0	0.119376	0.018654	0	0.101106	0.0931537	0	0.159403	0	0.108843	0	0.0501456	0.12567	0.0602887	0	0	0	0	0.16336	0
TCGA-86-7711-01	0	0.088521	0	0	0.0935795	0.0424324	0	0	0	0	0.161377	0	0	0.0328491	0	0	0	0.0134286	0	0.280787	0	0.287025
TCGA-MP-A4TF-01	0	0	0.381719	0	0.14228	0	0.0940591	0	0	0	0.131297	0.0111664	0	0.0468149	0	0	0	0.0392954	0	0.078369	0	0.0749997
TCGA-49-4487-01	0.125303	0.0484524	0.0382103	0.233001	0.0276455	0	0.243132	0	0.00603817	0.149704	0	0	0	0.0806015	0.047912	0	0	0	0	0	0	0
TCGA-97-A4M2-01	0	0.128007	0.0750355	0.0724244	0.0273328	0	0	0.0771101	0	0	0.0955134	0	0.077459	0.0779265	0	0	0.190558	0.00735738	0.142882	0.00191192	0	0.0264827
TCGA-78-7156-01	0.117862	0	0	0.0060915	0.16149	0	0	0.108444	0	0	0	0.230006	0.101283	0	0.0173685	0	0	0	0.239607	0	0.0178472	0
TCGA-05-4415-01	0.0314851	0	0.00377839	0.271798	0	0	0.374944	0	0	0	0.143307	0.0355578	0	0	0.00863973	0	0	0.00340413	0.0382617	0	0	0.0888233
TCGA-05-4433-01	0	0.201397	0	0	0.0634367	0.0427333	0	0.0215761	0.071188	0	0.0482612	0.0483171	0	0.065561	0.0237612	0.0394912	0.146224	0.0007	0.0813327	0	0.0390509	0.107006
TCGA-55-8206-01	0	0.0747736	0.00294898	0	0.0648961	0.0160488	0	0.00382975	0	0.00971225	0	0	0.319945	0	0	0	0.200892	0.00645604	0.233714	0	0.0667832	0
TCGA-62-A46Y-01	0	0.227543	0	0.065367	0.0115294	0	0	0.0748905	0	0	0.0591133	0	0.0834268	0	0	0.0871333	0.246891	0.0436924	0	0.0735792	0	0.0268333
TCGA-64-1679-01	0	0	0	0	0	0.147811	0	0	0.0501737	0	0.0174778	0	0	0.10229	0	0	0.337756	0.0534838	0	0.222511	0	0.0684973
TCGA-J2-A4AD-01	0.180656	0	0	0	0.385247	0	0	0	0.0284498	0	0	0	0	0.0513985	0	0	0	0	0	0.330424	0.0238238	0
TCGA-95-7039-01	0.131593	0	0	0.390916	0	0	0.118539	0	0.0103163	0.0565808	0	0	0	0.116798	0.0757146	0	0	0	0.068765	0	0.0307769	0
TCGA-55-8508-01	0	0.0333214	0.553214	0	0.0860117	0	0.00401389	0	0.00825991	0.00462679	0.044712	0	0	0.0536651	0	0	0	0	0	0.0549986	0	0.157177
TCGA-55-8299-01	0.0255273	0.00509867	0.00512885	0.264239	0	0	0.19868	0.0493969	0	0	0.111195	0.041507	0	0.0223389	0.0376146	0.0003	0	0.0804348	0.129175	0	0	0.0294093
TCGA-86-8359-01	0	0	0.0557956	0.438849	0	0	0.0925786	0.0864504	0.0789931	0	0.0207908	0.0209102	0	0	0	0	0	0	0	0.0416933	0	0.163939
TCGA-50-5935-01	0	0.0692383	0	0	0	0.119078	0.0110405	0	0.168767	0.13952	0	0	0	0.0424897	0.0544092	0	0.281556	0.0482788	0.0656215	0	0	0
TCGA-44-6146-01	0.0823498	0	0	0	0	0.386776	0	0	0	0	0.132365	0	0	0	0	0	0	0	0	0.281624	0.0981196	0.0187663
TCGA-97-7937-01	0.0459367	0	0	0	0.361535	0	0	0	0.0612709	0.187194	0	0.025844	0	0.0664147	0	0	0	0	0.0203646	0.230432	0	0.00100841
TCGA-55-A4DG-01	0	0.41987	0.203023	0.0008	0.0684559	0.053281	0	0.0721463	0	0.0672517	0.0257052	0	0	0	0.0067268	0	0	0	0.00927367	0.0512013	0.0222166	0
TCGA-78-7167-01	0.170658	0	0	0	0.28835	0	0	0	0	0.00307805	0	0.215194	0.224529	0	0	0	0	0	0.0981907	0	0	0
TCGA-73-7499-01	0	0.0161513	0.0815143	0.324338	0	0	0.158218	0.0256998	0.0264313	0.197235	0	0	0	0.0208933	0.0861632	0	0.0459877	0	0.017367	0	0	0
TCGA-55-A48Y-01	0.0811462	0	0.435503	0	0	0.139656	0.0433973	0	0	0.0771643	0	0	0	0.161415	0.00521468	0	0	0	0	0.0247616	0	0.0317417
TCGA-49-AAQV-01	0.0489956	0.320386	0.00788661	0	0.147982	0	0	0.0697555	0.101219	0	0	0.0006	0	0.139143	0	0	0.106613	0.0474505	0	0.00996121	0	0
TCGA-97-A4M7-01	0.0630439	0.0112816	0.0358301	0	0.0292947	0.0520189	0	0.100068	0.0189839	0	0	0.0228496	0.0653735	0	0.0101822	0	0.340614	0.00558882	0.24487	0	0	0
TCGA-50-5930-01	0.0606161	0.0320143	0.418388	0.180925	0	0.0217913	0.116276	0	0	0	0.0366122	0	0	0.116717	0.0166609	0	0	0	0	0	0	0
TCGA-55-8085-01	0.0227004	0.0179499	0.0994284	0.257628	0	0	0.126679	0.127828	0.0173708	0	0.0990415	0	0.00724739	0.0590762	0.101202	0	0	0	0	0.0380326	0	0.0258158
TCGA-55-6968-01	0	0	0.322047	0.137589	0	0	0.0767174	0.0461233	0.0112555	0	0	0.125228	0	0.16786	0.103342	0.00983722	0	0	0	0	0	0
TCGA-MP-A4T7-01	0.225979	0	0	0.0945249	0	0	0	0.175158	0.0081398	0	0.0956905	0.0471214	0	0.0981093	0	0.0323385	0	0.133232	0	0.047454	0	0.0422522
TCGA-78-7633-01	0.170773	0	0	0	0.0868716	0	0	0.148632	0	0	0.115768	0	0.250648	0	0	0	0	0.085375	0	0.104714	0.0372182	0
TCGA-55-8621-01	0	0.0802948	0.139387	0.0340392	0.0574628	0.0378889	0	0	0	0	0.166829	0	0.0476119	0.0120591	0.0299905	0.112349	0.054638	0	0.169263	0	0.00335795	0.0548277
TCGA-NJ-A4YP-01	0	0.0770831	0	0.19696	0	0	0.156221	0.0574883	0.030595	0	0.164065	0	0	0	0.0122858	0.0548037	0	0.0476924	0	0.100673	0	0.102133
TCGA-50-6595-01	0.0810697	0	0	0	0.0792111	0	0.221411	0	0	0	0.110973	0.0439498	0.0392521	0.140535	0.104662	0.131621	0	0.0394531	0.00414771	0	0	0.00371468
TCGA-49-4512-01	0.0280907	0.0916157	0	0	0.168125	0	0	0	0.082351	0	0	0	0.186823	0.0605949	0	0	0.231339	0.0449048	0.0999228	0	0.00623374	0
TCGA-78-7150-01	0.323193	0	0	0	0.10186	0.197348	0	0	0	0	0	0.0778767	0	0.0234525	0	0	0	0.17007	0	0.106199	0	0
TCGA-69-7973-01	0.152513	0	0	0	0.147037	0	0.345482	0	0	0	0.0222984	0	0	0	0	0	0	0	0.223377	0	0.037679	0.071614
TCGA-MP-A4TK-01	0.00189683	0.142747	0.268124	0	0.0484185	0.093736	0.0207627	0	0	0.016752	0.0860626	0	0	0.0952782	0.0240464	0.019118	0.118165	0	0	0.0648925	0	0
TCGA-95-A4VK-01	0.203698	0.215309	0	0.17311	0.0881456	0	0	0.199972	0	0.0002	0.0331384	0	0	0.0534537	0.00359979	0	0	0	0	0.0293491	0	0
TCGA-67-6217-01	0	0.219295	0.0118891	0.118306	0.0797089	0	0.0863392	0	0.0128904	0.00706097	0.0530357	0	0	0	0.0270985	0	0.305132	0	0.0526341	0	0.0266111	0
TCGA-69-7978-01	0	0.0968647	0.0404489	0.141824	0	0	0.155109	0	0.0329725	0.0858597	0	0.0355874	0	0	0.0636045	0.101653	0.170052	0	0.0402879	0	0	0.0357364
TCGA-78-8655-01	0.108546	0	0	0.22203	0	0	0	0	0.0998982	0	0	0.0369527	0.129243	0.156461	0.0525343	0.0619215	0.0501699	0	0.0822447	0	0	0
TCGA-49-AAR0-01	0.0151569	0.240772	0.0177139	0.0749189	0.141934	0	0	0.198386	0.0100817	0	0.0485686	0	0.039895	0.0475414	0.0207727	0.0744166	0	0	0.0372293	0	0.032613	0
TCGA-55-6978-01	0	0	0	0.41012	0	0	0.153835	0.03474	0	0.0748009	0	0.0722145	0	0	0.117777	0.0896325	0	0	0.0353548	0	0.0115253	0
TCGA-86-A4P8-01	0	0.0384588	0	0	0.0214591	0.299803	0	0.0160316	0	0	0.17333	0.00149318	0.0495146	0.0997731	0.0239476	0.083794	0.0392545	0	0.104431	0	0.0487098	0
TCGA-55-A48X-01	0	0.629147	0.0670284	0.00330514	0.119882	0	0.00806244	0	0	0.0183384	0.0340325	0	0	0	0.001	0	0	0	0.119224	0	0	0
TCGA-55-7570-01	0.193451	0	0.34855	0.235852	0	0	0.0688926	0.0610253	0	0	0	0.0403921	0	0.0351398	0	0	0	0	0	0.0166978	0	0
TCGA-55-7576-01	0.0813747	0	0	0.0816549	0	0	0.0491582	0	0.0809951	0.103901	0	0.0528444	0.0552723	0	0	0	0.351673	0.03249	0.110636	0	0	0
TCGA-83-5908-01	0.00865809	0	0	0.3834	0	0	0.235194	0.0883093	0	0	0.129145	0.00725432	0.00154899	0	0.09062	0.0231261	0	0.00270147	0.0113189	0	0.0187238	0
TCGA-55-A492-01	0	0	0.38709	0	0.313565	0	0	0	0.0898453	0	0.0432561	0.0765356	0	0	0	0	0	0	0.0897077	0	0	0
TCGA-55-7911-01	0.0309749	0.0368626	0	0.176472	0	0	0.325112	0.160898	0	0.0133117	0.0718867	0	0	0	0	0.00707261	0	0.163044	0	0	0.0143652	0
TCGA-55-A494-01	0.157839	0	0	0.22493	0.117507	0	0	0.135831	0.117537	0	0	0.0895168	0	0	0	0	0	0	0	0.156839	0	0
TCGA-86-A456-01	0	0.129482	0	0	0.0625957	0.0531569	0	0	0	0.124019	0	0.0181292	0	0.0895046	0	0.122517	0	0.113831	0	0.210322	0.0764431	0
TCGA-69-7764-01	0.134821	0	0.166411	0.183613	0	0.172456	0.00644543	0.00569695	0	0.203734	0	0.00982787	0	0.00388274	0.00670229	0	0	0.00410998	0	0.0558658	0.0464346	0
TCGA-NJ-A55A-01	0.0001	0.346918	0	0	0.116677	0.0434465	0	0.0447481	0	0.163319	0	0	0	0	0.0150647	0	0.0737699	0.0221755	0.17376	0	0	0
TCGA-05-4390-01	0	0	0.223445	0	0.157885	0	0.148706	0	0	0	0.106999	0	0	0.151623	0	0	0	0	0	0.143035	0.00891529	0.0593917
TCGA-91-8497-01	0.0389147	0.300432	0.201237	0	0.0234324	0.0269862	0	0.0931839	0.0244859	0	0	0	0	0	0	0.0205356	0.145243	0	0.0931515	0.00927724	0	0.0231199
TCGA-78-7160-01	0	0.0681544	0	0.324585	0	0	0.0540151	0	0.0258016	0.141743	0	0.0830359	0.00180545	0	0.0614671	0.0708545	0.0740354	0.0478224	0.0381888	0	0.00849141	0
TCGA-67-6216-01	0	0.282855	0	0	0.0121229	0.0610446	0	0	0.0442982	0.00814734	0.0100278	0	0.0651829	0	0	0	0.18291	0.0424985	0.278162	0	0	0.0127505
TCGA-64-5775-01	0	0.136495	0	0	0.242366	0	0	0	0	0	0	0.0996104	0.0829914	0.0863781	0	0.170457	0	0	0	0.181702	0	0
TCGA-55-6982-01	0.178031	0	0.153037	0	0.055047	0	0	0.00323841	0	0	0	0.0244035	0	0.0682227	0.100998	0.174222	0	0.233636	0	0	0	0.00916402
TCGA-50-5936-01	0.15236	0	0	0	0.00494197	0.152002	0.00463402	0	0	0	0.0651319	0	0	0.326412	0	0.0863706	0	0.12081	0	0.0267638	0	0.0605741
TCGA-73-4676-01	0	0.0140597	0	0	0.0300888	0.0289782	0.121914	0	0	0	0.0163552	0	0.234176	0.0249231	0	0	0	0.0276058	0.32107	0	0.105801	0.075029
TCGA-50-5045-01	0	0.292223	0.10998	0.0558394	0	0	0.068514	0.0005	0	0.169258	0	0	0.00266033	0	0.0201614	0.0474601	0.195132	0.0247147	0.0114905	0	0.00200683	0
TCGA-L9-A743-01	0.102414	0.0961452	0.129798	0.0367144	0.019529	0	0.213406	0.0682229	0	0	0.042475	0	0	0	0	0	0.123573	0.139686	0	0.0216762	0	0.00636
TCGA-38-6178-01	0.166314	0	0.0415391	0	0	0.244839	0	0	0.0926447	0	0.106556	0	0	0	0	0	0	0.096038	0.252068	0	0	0
TCGA-55-7913-01	0.0962902	0	0.0229141	0	0.203821	0	0	0.0323364	0	0.0127268	0.210856	0	0	0.11294	0	0	0.0235625	0	0	0.229089	0	0.0554634
TCGA-44-6777-01	0	0.0621368	0.123181	0	0	0.0513956	0.0004	0	0.0217228	0	0	0.0187832	0.14091	0.0351599	0.00115609	0.0397428	0.322274	0.0283556	0.088845	0	0.0151173	0.0508136
TCGA-62-A46R-01	0.0940567	0	0	0	0	0.0935398	0.0370709	0	0.034237	0	0	0.0246528	0.236631	0.00680496	0	0	0.0449043	0.153798	0.269781	0	0.00452296	0
TCGA-44-5643-01	0.209883	0	0	0.14388	0.0578292	0	0.187277	0.0989653	0.0498354	0	0.082258	0	0	0	0.0437373	0	0.126335	0	0	0	0	0
TCGA-80-5608-01	0	0	0	0.240797	0.0288943	0	0.0370664	0.117908	0	0	0.303714	0	0	0	0	0	0	0	0	0.00557279	0	0.266047
TCGA-55-6980-01	0	0	0	0.0110346	0	0.138958	0	0	0.201777	0	0	0	0.255633	0	0	0	0.199831	0.142566	0	0.0265724	0.0236274	0
TCGA-49-4490-01	0	0	0	0	0	0.274596	0	0	0.469621	0	0.0198616	0	0	0.169696	0	0	0	0	0	0.0662244	0	0
TCGA-55-6985-01	0.0571849	0	0.190934	0.0787328	0	0	0.199166	0.0963391	0	0	0.0469563	0.0747694	0	0	0.0578044	0	0	0.0281032	0.126079	0	0.00804935	0.035882
TCGA-75-5147-01	0.107184	0	0.174379	0	0.0678036	0.058228	0.0506232	0	0.0271094	0.224895	0	0	0.0325555	0	0.0114854	0	0.0261992	0.00810595	0	0.0797725	0.0504253	0.0812335
TCGA-55-7283-01	0	0.146805	0	0.0672772	0	0	0.023429	0.00803229	0	0.172969	0	0.0252535	0.0405701	0	0	0.030849	0.140822	0.0429464	0.250561	0	0.0504843	0
TCGA-86-8073-01	0	0.113434	0	0.0363172	0.108974	0	0	0	0	0	0	0	0.15261	0	0	0.172501	0	0	0.173691	0.0425573	0.199915	0
TCGA-55-6972-01	0.0550984	0	0	0	0.538053	0	0	0	0	0.0370883	0.214466	0	0	0	0	0	0	0	0	0.070586	0.0847079	0
TCGA-55-6971-01	0	0.181658	0.216508	0.192362	0	0	0.115964	0.0294767	0	0	0	0.0574482	0	0.0626023	0.0256222	0	0	0.00164807	0.0507643	0	0	0.065946
TCGA-53-7626-01	0.00913092	0.143177	0.0412336	0.120819	0	0.0757205	0.0118765	0.102864	0	0.0550923	0	0.00658533	0.0877891	0	0.0255899	0	0.148707	0	0.0919042	0.0402703	0.0366729	0.00256717
TCGA-50-6591-01	0.0650195	0	0	0	0.452209	0	0	0	0	0	0	0	0	0.264728	0	0	0	0	0	0.218043	0	0
TCGA-71-8520-01	0	0	0	0	0.177764	0	0	0	0.316623	0	0.181918	0	0	0.049571	0	0	0.0782635	0.113289	0	0.082572	0	0
TCGA-MP-A4T6-01	0.101163	0.0496446	0	0.0482006	0.195002	0	0	0.156643	0	0.089297	0.00228355	0.0243263	0	0.19887	0.0323097	0	0.0648053	0	0.0374557	0	0	0
TCGA-78-7152-01	0.0469497	0.376907	0	0.144773	0	0	0.0678519	0.0443579	0.0242743	0.137672	0	0	0	0.0514578	0.029222	0	0.057543	0	0.0189915	0	0	0
TCGA-49-6745-01	0	0	0	0.128521	0	0.0996548	0.0783495	0	0.0341862	0.00315766	0	0.0632887	0.186682	0.0348652	0.0198046	0	0.110903	0.104142	0.136446	0	0	0
TCGA-69-8253-01	0.087403	0.0892283	0.120859	0	0.193475	0	0	0.0973723	0	0	0.0504815	0.0564667	0	0	0	0	0.0796583	0.115439	0.0576802	0	0.00196702	0.0499691
TCGA-50-8459-01	0.0174358	0.131754	0.0195668	0.00266676	0.102522	0.00499166	0.0348085	0	0.0428254	0	0.0750988	0	0.246078	0.0147088	0	0	0.248143	0	0.0586391	0	0.0008	0
TCGA-44-A479-01	0.0368428	0.0459875	0.321865	0.0082478	0	0.123833	0.100833	0.0488961	0	0.0578316	0.0682168	0.0234066	0	0.0234585	0.101029	0	0	0	0.0395526	0	0	0
TCGA-55-8510-01	0	0.0714205	0	0.194325	0	0	0.0180994	0.0484023	0.0318553	0	0	0.0369157	0.0150076	0.0247734	0.0642132	0.050685	0.305036	0	0.126577	0	0	0.0126901
TCGA-44-A4SS-01	0.0876272	0	0	0.0298694	0.0851907	0	0.0818481	0.0813481	0	0.147366	0.0844439	0.0305206	0	0.0134492	0.149882	0.0816844	0	0	0.0881957	0	0.0385743	0
TCGA-69-7763-01	0.105049	0	0.236059	0.0159251	0	0.418646	0	0	0	0	0	0.0186444	0	0	0	0.104153	0	0.0248681	0.065054	0	0	0.0116021
TCGA-05-4424-01	0.122281	0	0	0.0697383	0	0.185448	0	0.0500743	0	0	0	0.0123111	0.0193212	0	0.00179349	0.210213	0	0.0898249	0.105959	0	0.00113788	0.131898
TCGA-97-7554-01	0	0	0.438531	0	0	0.137885	0.00671087	0	0	0.0637793	0	0.0603951	0	0.0743289	0	0.0979962	0	0	0.0788646	0	0	0.0415092
TCGA-44-A47G-01	0.0870918	0.142822	0.136599	0.239872	0	0.0203132	0.0800493	0	0	0	0.0387303	0	0.0272827	0.00497576	0.0585553	0	0.126415	0.00368013	0.0336129	0	0	0
TCGA-97-A4M0-01	0	0.191076	0	0.136939	0	0	0	0.0186746	0.0555364	0.00110733	0	0.100422	0.175721	0	0.00216605	0	0.133612	0.0734958	0.11125	0	0	0
TCGA-55-8096-01	0	0.115782	0.244026	0	0.0752431	0.0404833	0.0384186	0	0	0	0.0759862	0	0.0587775	0.152785	0	0.0763073	0	0	0	0.0895589	0	0.0326317
TCGA-91-A4BC-01	0.0122182	0	0.162857	0.362947	0	0	0.226978	0	0	0.109142	0	0.0356289	0	0.0234608	0.00925216	0.00576558	0	0	0.0517505	0	0	0
TCGA-44-7672-01	0	0.212208	0.256638	0.0189964	0.0463071	0	0.144716	0	0.050803	0	0.0513369	0.0110456	0.0276373	0.00764146	0.0476084	0	0.0943129	0	0.0307493	0	0	0
TCGA-MP-A4TI-01	0	0.0210445	0	0.144985	0.0670079	0	0.173195	0.0190673	0.0330173	0	0.0532498	0.0613071	0.0403468	0.0529535	0.0972555	0.0932967	0	0.0739911	0.0692826	0	0	0
TCGA-97-8174-01	0.00912598	0	0.0188406	0	0.050197	0.446378	0	0	0	0	0.0704535	0	0.0521787	0	0.0218497	0.112953	0	0.0850785	0.132945	0	0	0
TCGA-MP-A4TE-01	0.00429486	0	0.354205	0	0.22611	0	0	0	0	0.0809851	0	0	0	0	0	0	0	0	0	0.182385	0	0.152021
TCGA-91-6830-01	0.0106931	0	0	0.112512	0.123289	0	0	0	0	0.00955021	0.030387	0.0489608	0	0.0629853	0.0150983	0.0529245	0	0.0951277	0.200743	0	0.116244	0.121486
TCGA-69-A59K-01	0	0.0004	0.658779	0.0569137	0.0602995	0	0.0978781	0.0378672	0	0.0084604	0	0	0	0	0.00315656	0.0537342	0	0	0	0	0.0225212	0
TCGA-L4-A4E6-01	0	0.115751	0	0.032475	0	0.0469153	0	0.0147427	0	0	0.0830341	0	0.0428906	0.203509	0	0.278229	0.0756427	0.00882665	0.029351	0.0302032	0.0384299	0
TCGA-05-4417-01	0	0.110554	0.203393	0.0311793	0.0006	0.00473909	0.261265	0.0204284	0	0.0741652	0	0	0	0.0318811	0.0612836	0	0.145294	0.00806617	0	0	0.0130459	0.0340951
TCGA-44-3917-01	0.0141347	0	0.0517148	0	0.319825	0	0.247937	0	0	0.211749	0	0	0	0	0	0	0	0	0	0	0.15464	0
TCGA-55-7994-01	0.115989	0	0	0.326533	0	0	0.132735	0.0338473	0	0.0398505	0	0.0767247	0	0.00594876	0.063558	0.0832966	0.0736215	0.0433195	0	0	0	0.00457711
TCGA-50-5068-01	0.112782	0.0926852	0.0460537	0.109654	0	0	0.0515603	0.0278646	0	0.279392	0	0	0.00625842	0	0.0380618	0.0458983	0.170058	0	0.00725091	0	0.0124798	0
TCGA-91-6831-01	0	0	0.459668	0	0.00892341	0	0.152618	0	0.0134323	0	0.0205101	0.00354711	0	0.103485	0.0646655	0.00228095	0	0	0	0.0193513	0	0.151518
TCGA-55-8092-01	0	0.0840535	0.539537	0.164576	0.00379735	0	0.133307	0.00851815	0	0	0.0425177	0.00419626	0	0.00549002	0.0140073	0	0	0	0	0	0	0
TCGA-55-8505-01	0.122	0	0.155519	0	0.163179	0	0	0	0.0500502	0	0.0748097	0	0	0.165011	0	0	0	0	0	0.194291	0	0.0751408
TCGA-50-7109-01	0	0.0294379	0.332131	0.0725486	0	0.00437056	0.344435	0.0456021	0	0	0.0566609	0.00905311	0	0	0.0718225	0	0	0	0	0	0	0.0339376
TCGA-55-8091-01	0	0	0.0286618	0	0.0423789	0.250004	0	0	0.0597191	0	0.0495136	0.0422113	0	0	0.0887155	0.0879945	0.0665413	0	0.157883	0	0	0.126377
TCGA-86-8278-01	0	0	0.216905	0	0.190137	0.145526	0	0	0	0	0.0486207	0.0397425	0	0	0	0	0.0743719	0.0143389	0.188632	0.0759895	0	0.00573596
TCGA-44-7671-01	0	0.0169556	0	0	0.0558301	0.144818	0	0.0310934	0	0.0839964	0	0.0644654	0	0	0	0.110753	0	0.156473	0.243474	0	0.0659593	0.0261823
TCGA-49-6743-01	0.0952947	0	0.153774	0	0.114015	0	0.0864086	0	0	0	0.236703	0	0	0.139961	0.00486688	0	0	0.0359967	0	0.128102	0.00487807	0
TCGA-55-6975-01	0.0008	0	0.47509	0.0184142	0	0	0.0503851	0	0	0.166632	0	0	0	0.0352614	0	0	0	0.0504558	0.00269703	0	0.138381	0.0619164
TCGA-86-8673-01	0	0.163961	0.156433	0.0905852	0.0786805	0	0	0	0.157788	0.0002	0.0541639	0.0701677	0	0.0985751	0	0	0	0	0	0.0816137	0	0.0477902
TCGA-97-7547-01	0.239206	0	0.097163	0	0	0.237452	0	0	0.0353796	0	0.0200175	0	0.0521095	0.0485705	0	0	0	0	0.270103	0	0	0
TCGA-44-2666-01	0	0	0.102791	0	0.150432	0.241732	0	0	0	0.0576001	0.0215293	0	0	0	0	0	0	0.00866295	0.189556	0.0668202	0.160876	0
TCGA-80-5611-01	0	0.0735266	0	0	0	0.0170115	0.0288277	0.00157129	0.00924014	0.0332825	0.00541406	0.0191974	0.264151	0.156188	0.189029	0.129365	0.0374817	0	0	0	0.0357144	0
TCGA-55-8207-01	0	0.0794848	0	0	0	0.159883	0	0	0.00462529	0.0444439	0	0.0191359	0.144778	0	0	0.0106591	0.155131	0.0376596	0.305782	0	0.00661595	0.0318015
TCGA-55-6979-01	0	0.0051151	0.141385	0.0537437	0	0.0673362	0.0996681	0.0774345	0.0393024	0	0.0140267	0.00865546	0.0917848	0.0550715	0.215472	0.0964548	0.019713	0	0.0103434	0	0.00449274	0
TCGA-55-A491-01	0	0.201034	0.341414	0.0642348	0	0	0.0330254	0	0.0358761	0	0	0.0522947	0.0492088	0.155108	0.0678041	0	0	0	0	0	0	0
TCGA-44-8119-01	0.0748198	0	0.234594	0	0.0110645	0	0.14899	0	0.0364334	0	0.081701	0.071193	0.118367	0.186475	0.0236434	0	0	0	0	0.0120195	0.0007	0
TCGA-75-7025-01	0	0.247818	0	0	0.0780066	0.0529829	0	0	0.0189288	0	0.0212615	0	0.160535	0	0	0	0.225468	0.0755816	0.119417	0	0	0
TCGA-78-7163-01	0.211873	0	0	0.439115	0.194651	0	0	0	0	0	0	0.0707782	0	0	0	0	0	0	0.0437038	0	0.0398798	0
TCGA-55-7281-01	0	0.20505	0	0	0	0.00693506	0.0424766	0	0.0772778	0	0	0.0158908	0.154383	0	0.00651337	0	0.354308	0.0906936	0	0.022157	0.0243144	0
TCGA-62-8394-01	0	0.07403	0	0	0.238686	0	0	0.0596332	0.119423	0	0.0923526	0	0.0678876	0.0525439	0	0	0	0.119673	0	0.172128	0.00364346	0
TCGA-69-8255-01	0.0777719	0	0.102027	0.39282	0	0	0.262909	0.0432966	0	0	0.0774035	0	0	0.00613038	0.0371978	0	0	0	0.0004	0	0	0
TCGA-99-8025-01	0	0.1568	0.0866798	0	0	0.214879	0	0	0.0503289	0	0.0918736	0	0	0.238331	0	0	0	0	0	0.109386	0	0.0517213
TCGA-78-7162-01	0.0443626	0.0864526	0	0.0672166	0	0.20284	0	0.0437976	0	0	0.127439	0	0	0	0	0.0862708	0.0311468	0.100672	0.209802	0	0	0
TCGA-44-6776-01	0.204306	0	0	0	0.263477	0.0668155	0	0	0	0	0.0342446	0.0300399	0.00192413	0	0	0	0.246939	0.00979323	0.0443158	0.0981444	0	0
TCGA-97-7938-01	0.111226	0.0003	0	0	0	0.135078	0.0908076	0	0	0.153783	0	0	0	0.0369094	0	0	0.0202514	0.0528304	0.329516	0	0.0683869	0.0009
TCGA-86-6851-01	0.0234958	0.00315614	0.299895	0.197053	0	0	0.069919	0.069523	0.0156082	0.0006	0.0801072	0.0577734	0	0.0228764	0.0840675	0	0	0	0.0759509	0	0	0
TCGA-55-A57B-01	0.128084	0	0	0	0.215429	0.063302	0	0	0.0173856	0	0.0657665	0	0.0354819	0	0	0	0.299572	0.0403091	0	0.0700843	0.0338441	0.0307423
TCGA-MP-A4TD-01	0.112495	0.257376	0.283346	0	0	0.0864499	0	0.102196	0	0.0230679	0.030882	0	0	0.0517426	0	0	0	0	0	0.0427631	0.00968161	0
TCGA-44-6774-01	0.00819929	0	0.0999817	0	0.0825376	0.182657	0	0	0.169642	0.0706822	0	0	0	0.0528502	0	0	0.00155673	0	0	0.11183	0.119304	0.100759
TCGA-J2-A4AG-01	0.0742919	0.164942	0	0	0	0.195626	0.026084	0.00100931	0	0.0967689	0.0665361	0	0.00279144	0	0	0	0.145738	0.0179774	0	0.150546	0.0576886	0
TCGA-78-7540-01	0	0.174711	0	0	0.224933	0	0	0	0	0	0.174913	0	0	0.220389	0	0	0.137809	0	0	0.0670373	0.0002	0
TCGA-55-7727-01	0.0573421	0.182698	0	0	0.143663	0	0.136174	0.0696501	0	0.287685	0	0	0	0	0.03961	0.0486502	0	0.00810428	0	0	0	0.0264231
TCGA-86-A4JF-01	0	0	0	0	0	0	0.119835	0.133417	0	0	0.190688	0.0399638	0.0403062	0.020209	0.0281809	0.0807434	0	0.224721	0.0873977	0	0.0345387	0
TCGA-97-A4M1-01	0	0	0	0.0253425	0.121117	0	0	0.0127432	0	0	0.0866425	0.0125139	0.208172	0	0	0	0.183542	0	0.333031	0	0.0168959	0
TCGA-78-7537-01	0	0	0.47751	0.09111	0.233371	0	0	0	0.0396591	0	0	0.0330361	0	0	0	0.0115224	0	0.0153058	0.0984854	0	0	0
TCGA-55-7815-01	0	0.0394058	0	0	0.222408	0.237463	0.094324	0	0	0.220484	0	0	0	0.0187096	0	0	0.0844392	0.0432433	0	0.0394096	0.0001	0
TCGA-44-7661-01	0	0.0323844	0	0	0	0.14021	0.275804	0	0	0	0.0117903	0	0.195752	0	0	0.0519263	0.0311598	0.167815	0.0264726	0	0.0640123	0.00267321
TCGA-55-8208-01	0.226675	0	0.163769	0	0.0549972	0	0.0523628	0.0182924	0	0.0626958	0	0.0503161	0	0.0874997	0.134139	0.0514552	0	0	0	0	0	0.0977983
TCGA-44-4112-01	0	0.1409	0.181029	0	0	0.100621	0.0309479	0	0	0.0497792	0.0154569	0	0	0	0	0	0.0376562	0	0.210444	0.0911858	0.0921115	0.0498687
TCGA-64-1681-01	0	0.0801233	0	0	0	0.18514	0	0	0.0676731	0.0568377	0.0177559	0	0	0	0.0737241	0	0.300627	0.0939911	0.111189	0	0.0129389	0
TCGA-86-8672-01	0	0	0.152551	0.33971	0	0	0.261793	0.0372598	0	0	0.0784986	0.0190155	0.0159966	0.0296254	0.0262103	0.0193577	0	0	0.0199818	0	0	0
TCGA-S2-AA1A-01	0.111073	0.210221	0.30422	0.0235958	0.0269196	0.0458016	0.00672165	0.0387624	0	0.0626133	0	0	0	0	0.0252019	0	0.052141	0	0.0639236	0	0.0288049	0
TCGA-50-5932-01	0.0380216	0	0	0	0.271367	0.132933	0	0	0	0	0	0.242033	0.119083	0	0	0.1282	0	0	0	0	0.0683624	0
TCGA-44-6778-01	0.00697151	0.124917	0.0604491	0	0	0.0530481	0.0935762	0.167836	0	0.0550411	0.00383259	0.00822563	0	0	0.067103	0.116361	0.0497263	0.00421196	0	0.086218	0.0677715	0.0347114
TCGA-86-8280-01	0	0.0905699	0.12266	0	0.0398672	0.0948138	0	0.053842	0.0117473	0.0811305	0.0204183	0	0.00608654	0	0.122577	0	0.227013	0	0.129274	0	0	0
TCGA-69-7979-01	0	0	0	0	0.248038	0	0.0413233	0	0	0	0.101869	0.165685	0	0.239374	0.131475	0	0	0	0.00158332	0	0.063461	0.00719145
TCGA-55-A48Z-01	0	0	0.508369	0.0612082	0	0	0	0.0186753	0.0884377	0	0.031205	0.00264032	0	0.161075	0.0694426	0	0.0103818	0	0	0.0485654	0	0
TCGA-97-8175-01	0	0.0742158	0	0	0.129849	0	0.0306511	0	0.038422	0.00855671	0.114493	0	0.0449666	0	0	0	0.415186	0.0210621	0	0.0721281	0	0.05047
TCGA-38-A44F-01	0.0544664	0.266441	0.109102	0	0.00174581	0	0	0.0910864	0.0674249	0.026838	0.0712502	0	0.0304251	0	0.0446964	0	0.116388	0.00416666	0.0778969	0.0380725	0	0
TCGA-49-AARR-01	0.14695	0.101564	0.0568598	0.156535	0.0572006	0	0	0.13208	0	0	0.0572686	0.0286883	0	0.0795844	0	0.0155741	0	0	0.167694	0	0	0
TCGA-55-6543-01	0	0	0.0343762	0	0	0.194079	0	0	0	0.00894758	0	0	0	0.109554	0	0.12973	0	0	0.0563969	0.13726	0.0269338	0.302723
TCGA-44-2656-01	0.0570454	0	0.0161777	0.203586	0	0	0.199112	0	0	0.147306	0	0.027406	0	0	0.0112629	0.016375	0.0608022	0.0008	0.153419	0	0.0943882	0.0123603
TCGA-50-5946-01	0	0	0	0.254841	0.0757912	0	0	0	0	0	0	0	0	0	0	0	0	0	0	0.104534	0.564833	0
TCGA-L9-A50W-01	0	0	0.00505667	0	0.0786335	0	0	0.033794	0.0578635	0.027869	0	0.0996935	0	0	0	0	0.358282	0	0.306716	0.00326984	0	0.0288218
TCGA-4B-A93V-01	0.0284877	0	0.320045	0	0.0978845	0	0.207669	0.0268548	0	0.0358511	0.0752265	0	0	0.207981	0	0	0	0	0	0	0	0
TCGA-78-7154-01	0.146841	0	0	0	0.0201536	0.304381	0	0	0	0.028324	0.0751117	0.0516771	0	0	0.0997607	0	0	0	0.112787	0.0272169	0.133748	0
TCGA-78-7149-01	0.0375338	0	0.296335	0	0.399944	0	0	0	0	0	0.161045	0.105142	0	0	0	0	0	0	0	0	0	0
TCGA-NJ-A55O-01	0.0464792	0.079734	0	0	0.0815613	0.187049	0	0	0	0	0.0276774	0	0	0.0922772	0	0.357058	0	0.0438437	0.0498618	0	0.034458	0
TCGA-38-4632-01	0	0	0	0.0833726	0	0	0.155036	0.0561856	0.0351635	0.0315392	0.0157535	0	0.0292971	0	0	0	0.291555	0.0868596	0.060766	0	0.101549	0.0529224
TCGA-75-5146-01	0.0685045	0.247916	0.245268	0.025984	0	0.134026	0	0.0426244	0	0.0125505	0.0357167	0	0	0	0	0	0.0953518	0	0	0.0393372	0.0527206	0
TCGA-05-4405-01	0	0.292119	0.229864	0.0330981	0	0.0738603	0	0	0	0	0	0	0	0.183606	0	0.0469562	0.0156603	0	0.104625	0.0202115	0	0
TCGA-55-6986-01	0.0758571	0.0796605	0	0	0.262564	0.0261873	0	0	0	0.0456009	0	0	0	0	0	0.147227	0.282932	0	0.0114461	0.0161426	0.0523825	0
TCGA-86-8279-01	0	0	0	0	0.151343	0	0	0	0.0390837	0	0.0579002	0	0.029131	0	0	0	0.463485	0.050299	0	0.208758	0	0
TCGA-44-5645-01	0.0545983	0.128927	0	0	0.103352	0.12616	0	0	0.0879884	0	0	0.0132858	0	0	0	0	0.31676	0.0283179	0.128703	0	0.00549125	0.00641591
TCGA-86-8076-01	0	0.148916	0.138505	0.195491	0	0	0.149385	0.0931272	0.00650598	0.0517621	0.00361626	0	0	0.0313185	0.0194003	0	0.0828927	0	0	0.0576097	0	0.0214701
TCGA-44-7662-01	0.0543863	0	0.19715	0.0786765	0.156092	0	0.080097	0	0	0	0.0962439	0.0354067	0.0259264	0.108294	0.0283225	0.0499033	0	0	0.0322833	0.00335227	0	0.0538657
TCGA-78-7539-01	0	0.122779	0	0.286729	0	0	0.0874702	0	0.0470275	0.105119	0	0.0517455	0	0	0.0437027	0	0.117951	0.0779243	0.0346608	0	0.0248915	0
TCGA-50-5939-01	0.0152894	0.134399	0.387995	0	0.0339397	0.033498	0.0258314	0.0142534	0	0.00674406	0	0.0009	0	0.0326982	0	0.0509018	0	0.0413336	0	0.10966	0	0.112539
TCGA-55-8087-01	0	0	0	0	0.0862919	0.073983	0	0	0	0.0359262	0	0.0536886	0	0	0	0	0.415217	0	0.334894	0	0	0
TCGA-93-A4JO-01	0.0606689	0.157864	0.0219431	0.214267	0.0233936	0	0	0.0453479	0.0410726	0	0.0765858	0	0.0759653	0.0924577	0.108399	0.0469137	0	0	0.0351211	0	0	0
TCGA-55-8301-01	0	0.171683	0.236212	0.12517	0.0530338	0	0.0737247	0	0	0.0784952	0	0.0392322	0	0.0498536	0.123703	0	0	0	0.0488923	0	0	0
TCGA-MP-A5C7-01	0	0.0962715	0	0	0.307307	0	0	0.0783737	0	0	0.133765	0.108844	0	0	0	0	0	0.0238247	0	0.103373	0.14824	0
TCGA-44-8120-01	0.151885	0	0	0	0	0.143017	0	0	0.12468	0.0691721	0	0	0	0	0	0	0.258091	0	0.124592	0	0.0914535	0.0371086
TCGA-50-5049-01	0	0.0617673	0.154777	0.28124	0	0	0.0812476	0	0.0165206	0.172671	0	0	0.00207172	0.0431143	0.0938923	0.0843516	0.00190222	0	0	0.00644455	0	0
TCGA-86-7955-01	0.373068	0	0	0	0.340479	0	0	0	0.108965	0.00380092	0.0931361	0	0	0	0	0	0	0	0	0.0805512	0	0
TCGA-95-A4VP-01	0.335565	0	0.0895494	0.188071	0.114505	0	0.0120307	0.183151	0	0.0397978	0	0.0206889	0	0	0	0	0	0.0009	0	0.00556644	0	0.0101659
TCGA-73-7498-01	0	0.03192	0.0881656	0	0	0.309193	0	0	0.0369409	0	0.0455448	0	0.186242	0	0	0	0.100422	0	0.201572	0	0	0
TCGA-78-7147-01	0	0	0	0.287184	0	0	0	0.162413	0	0	0	0.0240374	0	0	0.200278	0	0.166097	0	0.15999	0	0	0
TCGA-97-7546-01	0.00225088	0.144097	0	0	0.00634544	0.256834	0	0	0	0	0.0611412	0	0.155828	0	0	0	0.0184618	0.0935745	0.193449	0.0408761	0.0271417	0
TCGA-L9-A7SV-01	0	0.169368	0	0	0.248351	0	0	0	0.0530237	0.192079	0	0	0	0	0	0	0	0	0	0.141176	0.196002	0
TCGA-50-5941-01	0.094319	0	0.0198806	0.254194	0	0	0.135656	0.0944987	0.0163969	0	0.0476978	0	0.0183496	0.0231371	0.118869	0.0229972	0.0568409	0	0.0719479	0	0	0.025216
TCGA-O1-A52J-01	0	0.0179777	0	0	0	0.132138	0	0	0.0578467	0	0	0.0109464	0.509112	0	0	0	0.140142	0.0984106	0.00394263	0.00214042	0.0273425	0
TCGA-91-6847-01	0.0385539	0	0	0	0.501272	0	0	0	0	0	0.244569	0.102297	0	0.100614	0	0	0	0	0	0.0126944	0	0
TCGA-86-8074-01	0	0	0	0	0.00452443	0.00611068	0	0.0592435	0.132025	0	0	0.130048	0.0803762	0.0685322	0.0532093	0	0.286139	0.020562	0	0.0494028	0.0874787	0.0223484
TCGA-64-5815-01	0	0	0.0319178	0	0	0.134612	0.00521257	0	0.0873023	0	0.0460497	0	0.00105152	0.341677	0	0.0322454	0.175782	0.0588687	0	0.0752657	0.00474009	0.00527475
TCGA-78-7145-01	0	0.016823	0	0	0	0.192199	0	0	0	0	0.0318693	0	0.192412	0.0499728	0	0	0.232382	0.100037	0.072899	0.0916367	0	0.0197694
TCGA-93-A4JN-01	0.356542	0	0.237507	0	0.089768	0	0	0.105153	0	0	0.0298792	0	0.00769429	0	0	0	0	0.0393361	0.134121	0	0	0
TCGA-55-8615-01	0.109214	0	0	0	0.193234	0	0	0.0959205	0.00805956	0	0.0779782	0	0	0.296226	0	0	0	0.0106327	0	0.17701	0	0.0317252
TCGA-55-8507-01	0	0.0557115	0	0.0336939	0.165815	0	0	0	0.0746791	0	0.145761	0	0	0.0913974	0	0	0	0	0	0.230498	0.0118059	0.190638
TCGA-44-3918-01	0	0	0.208791	0.188911	0	0	0.20411	0.0565526	0	0.0334428	0.0212069	0.0721796	0	0	0.0870688	0.0356345	0.0114066	0	0.0507987	0	0.00227802	0.02762
TCGA-49-AAR3-01	0.0185079	0	0.0388842	0.360571	0	0	0.186717	0.0546854	0	0	0	0.0724954	0	0.0690902	0.11913	0.0703612	0	0	0.00955754	0	0	0
TCGA-55-8511-01	0.176477	0.0409637	0.156488	0.222407	0	0	0.0962101	0.125428	0	0	0.0671776	0	0	0	0.0740736	0	0	0	0	0.0376912	0.00308365	0
TCGA-95-7567-01	0	0.0271304	0.281613	0	0.0381928	0	0.186689	0	0.224159	0.0396745	0	0.0195915	0	0	0.0742153	0.108735	0	0	0	0	0	0
TCGA-78-7542-01	0.0832259	0	0	0.0564869	0.144137	0	0.217333	0.125972	0	0	0.0856979	0.0301509	0	0.0380095	0	0	0	0.201827	0	0	0.0171605	0
TCGA-49-6767-01	0	0.0871796	0	0.333453	0	0	0.178737	0	0	0.00815781	0	0.090344	0	0.14269	0.154852	0	0.00458675	0	0	0	0	0
TCGA-86-8056-01	0.122256	0	0	0	0.0533898	0.197769	0	0.00275765	0	0	0	0.0209245	0.0885697	0	0	0	0.212997	0	0.19221	0	0.0492573	0.0598689
TCGA-64-5781-01	0	0.00990697	0.0884181	0.435199	0	0	0.220111	0.0677361	0	0	0	0.118215	0.00110059	0.0180204	0.0007	0	0	0	0.0360352	0	0.00456157	0
TCGA-95-A4VN-01	0	0.0116497	0	0.297679	0	0	0.289246	0.0638204	0	0	0.0433142	0.0330804	0.0104103	0	0.0508287	0.0843584	0.0488044	0.0179606	0.0114354	0.0006	0	0.0367776
TCGA-MP-A4SW-01	0.117577	0.105201	0.313148	0	0.130915	0	0	0	0.0453192	0	0.0776261	0	0.0325496	0.0460082	0	0.0007	0	0.0385795	0	0.0886076	0.00375747	0
TCGA-78-7158-01	0	0.0627676	0	0	0.207793	0	0	0	0	0.00664672	0	0.0735243	0.0471051	0	0	0	0.257055	0	0.345108	0	0	0
TCGA-55-7995-01	0.0106344	0.115627	0	0.178598	0.00526293	0	0.0821536	0.00490156	0	0.0649109	0.00562005	0.0387977	0.131307	0.226842	0.135345	0	0	0	0	0	0	0
TCGA-55-8302-01	0	0.0883387	0	0.264535	0	0	0.178335	0.0599262	0.0167483	0	0.0188671	0	0.173079	0.0166699	0.0697025	0	0	0	0	0.113798	0	0
TCGA-91-8496-01	0	0.0939137	0	0.0297917	0.0169841	0.00177625	0	0	0.0108057	0	0.0166803	0.0499707	0.18724	0.0100195	0	0	0.178064	0	0.241228	0	0.134002	0.0295239
TCGA-91-6840-01	0.16593	0	0	0.0983247	0	0	0	0.247422	0	0.0724667	0	0.0898953	0	0.0948789	0.151145	0	0	0	0.0710566	0	0.00888048	0
TCGA-95-7562-01	0.100269	0	0.00908031	0.00772444	0	0	0.21382	0	0.126617	0	0	0	0.00637743	0.110814	0.301914	0.0524641	0	0	0.0441827	0	0	0.0267378
TCGA-50-5055-01	0.164973	0.230511	0.0440958	0.0387639	0	0.0619346	0	0	0.0406942	0.209209	0	0.0008	0	0.0445413	0.0112073	0	0.139438	0	0	0.0138388	0	0
TCGA-86-A4P7-01	0.0341225	0.181913	0.114502	0	0.0833605	0	0	0.208815	0	0	0.0596173	0.0410326	0	0	0	0.133102	0	0.0174818	0.125077	0	0.001	0
TCGA-50-6593-01	0	0.0693016	0	0	0.0695251	0	0	0	0.0134337	0	0.040047	0	0.185603	0.160907	0	0	0.260469	0.00818788	0.0930479	0.0672408	0	0.0322368
TCGA-75-7027-01	0.142262	0	0.0766126	0	0.094996	0.208674	0	0	0	0.0386181	0.102031	0.02225	0	0.0740436	0	0	0	0	0	0	0.240513	0
TCGA-78-7220-01	0.306142	0	0	0.337489	0	0	0.0622853	0.148141	0	0	0	0.102775	0	0	0	0	0	0	0	0.0431669	0	0
TCGA-44-A47A-01	0	0.0681537	0	0	0.0662163	0	0	0.0661491	0.0888591	0.00559489	0	0.0178901	0.0136874	0	0	0	0.479149	0.0784251	0.115875	0	0	0
TCGA-73-A9RS-01	0.0714625	0	0.0252628	0.188696	0.132567	0	0.167464	0.084157	0.074999	0.082159	0	0	0	0.0265816	0	0	0	0	0.0741572	0	0.0724941	0
TCGA-55-8094-01	0	0	0	0	0.458847	0	0	0	0	0	0.261194	0	0	0.0907867	0	0	0	0	0	0.109959	0	0.079213
TCGA-L4-A4E5-01	0	0	0.209037	0.0111707	0	0	0.13131	0	0.316324	0	0	0.196709	0	0	0	0	0.13545	0	0	0	0	0
TCGA-62-8395-01	0	0.0581521	0	0	0.278794	0	0	0.0508206	0	0.0229949	0.0366792	0	0	0	0	0	0.271113	0	0	0.166586	0.114861	0
TCGA-44-6775-01	0.0128217	0	0.0530124	0	0.0220624	0.0255938	0	0	0.0703667	0	0	0	0.141742	0.0544771	0	0	0.423477	0.0805044	0.0655187	0	0.0281867	0.022237
TCGA-05-4425-01	0	0.0876974	0	0	0.0384534	0.187328	0.0409695	0	0	0.0609061	0	0	0.00560594	0	0.102532	0.0668021	0.355693	0	0.0010779	0.0514838	0	0.00145128
TCGA-86-7713-01	0.276878	0	0.0775096	0	0.249947	0.0381373	0	0	0	0	0.0859146	0	0	0	0	0	0	0.114659	0	0.0871773	0.0607792	0.00899748
TCGA-78-7153-01	0.250013	0	0.414239	0.248226	0.0408619	0	0	0	0	0	0	0.0404598	0	0	0	0	0	0	0	0	0.00620067	0
TCGA-86-8585-01	0.0523509	0.0812291	0	0.215995	0.0400726	0	0.201688	0	0	0	0.10446	0	0.0929351	0.140127	0.0710399	0	0	0	0.0001	0	0	0
TCGA-55-8616-01	0.146211	0.321023	0	0.0129723	0.148399	0	0	0	0.0889511	0.0194651	0.098261	0	0	0	0	0	0	0	0	0.164717	0	0
TCGA-75-6214-01	0.0942228	0	0	0	0.311366	0	0	0	0	0	0.0619882	0	0	0	0	0	0	0	0	0.229812	0	0.302612
TCGA-55-8205-01	0	0.0316403	0	0.231669	0	0	0.22111	0.0503461	0	0	0	0.0644893	0.0961446	0	0.0528851	0.177777	0.0256242	0	0	0	0.0483153	0
TCGA-97-8547-01	0	0	0	0	0.127925	0.00963497	0	0	0.0676572	0	0	0.00686086	0.171377	0.106039	0	0	0.24654	0.19994	0.0536141	0.0104119	0	0
TCGA-49-6761-01	0	0.0750874	0	0.202358	0	0	0.463246	0.00751557	0	0	0.10129	0.043284	0	0.0303801	0.039447	0.025547	0	0.0118446	0	0	0	0
TCGA-49-AAR9-01	0.12299	0	0	0.044147	0.082562	0	0	0.0589515	0	0.0973764	0.0928512	0	0	0.291009	0	0	0	0.0463795	0	0.117235	0.0464994	0
TCGA-55-6970-01	0.0240403	0	0.191526	0	0	0.272863	0.0260254	0.0705686	0	0.023031	0	0.0244533	0.0256893	0	0	0.0594264	0	0.218724	0.0199627	0	0.0250934	0.0185961
TCGA-55-8506-01	0	0	0	0.0447601	0	0	0.0871084	0	0.0227962	0	0.0571548	0.015413	0.0824566	0.337977	0.0495985	0	0	0	0.284122	0.0159536	0	0.00265976
TCGA-50-6594-01	0	0	0	0	0.340493	0	0	0	0.0673454	0.0148166	0.229971	0	0.100383	0.0439793	0	0	0.157018	0.00267763	0	0.0433149	0	0
TCGA-62-8398-01	0.0666035	0	0	0	0.148989	0	0.114964	0	0.167867	0	0.142102	0	0	0	0.0238891	0	0.0905795	0	0	0.162463	0	0.0825431
TCGA-05-5423-01	0.008238	0	0	0	0.00799065	0	0	0	0.0633575	0.0776293	0	0	0.047997	0	0	0.00246304	0.359199	0.0448154	0.0618315	0	0.275034	0.051444
TCGA-55-A490-01	0	0.0492108	0.114617	0.0400768	0	0	0	0	0.135518	0.0155209	0	0	0.0939416	0.109751	0	0	0.269573	0	0	0.171791	0	0
TCGA-69-8254-01	0	0.195982	0.227468	0	0	0.0990924	0	0	0	0.205046	0	0	0	0	0.0415481	0	0.0221562	0	0	0.182855	0	0.0258534
TCGA-50-5933-01	0	0	0	0.0128892	0	0.122654	0.0424885	0	0	0.00918549	0	0.0477496	0.134225	0.161143	0.0520288	0.160783	0	0.0233594	0.0363596	0	0.083568	0.113566
TCGA-62-8397-01	0	0	0	0	0	0.166382	0	0	0.0261069	0	0.00718662	0	0.219662	0	0	0	0.322711	0	0.257951	0	0	0
TCGA-44-A4SU-01	0.0831002	0.158972	0.350002	0	0.0627232	0	0	0.18235	0	0.0394659	0	0	0	0	0.00563886	0	0.0728401	0	0	0.0449077	0	0
TCGA-69-7980-01	0.0725057	0	0	0.342865	0	0	0.0935587	0.015773	0.0864798	0	0	0.0547952	0	0	0.108921	0.142252	0	0	0.0541343	0	0.0287154	0
TCGA-78-8662-01	0.167985	0	0	0	0.287218	0	0	0	0.00664373	0	0.106239	0	0	0	0	0	0	0	0	0.28752	0.144394	0
TCGA-86-7953-01	0.0384083	0	0	0	0	0.211161	0.0659577	0.0220884	0.0429405	0	0.0849046	0	0.326137	0.00402343	0	0	0	0.0443407	0	0.101046	0.0589919	0
TCGA-97-A4M6-01	0.0653101	0.0717294	0	0	0.099795	0.0590449	0	0.116381	0.0762526	0	0.108063	0	0.0114677	0	0.0483785	0	0.273404	0.0332477	0	0.0308404	0	0.00608591
TCGA-44-5644-01	0.0536485	0	0.0650015	0	0.350638	0	0.109694	0	0	0	0.193559	0	0	0	0	0	0	0	0	0.0773651	0.0587025	0.0913921
TCGA-55-8512-01	0	0	0	0.0216457	0.252603	0	0	0.0183807	0	0	0.280005	0	0.0180493	0	0	0	0	0	0	0.125041	0.0707478	0.213527
TCGA-MN-A4N5-01	0	0.0794221	0	0.209377	0	0	0.0331117	0.283432	0	0	0.0956495	0.152442	0	0.0948746	0.0516915	0	0	0	0	0	0	0
TCGA-91-6835-01	0.194235	0.0700012	0	0.159724	0	0	0.00264949	0.0963851	0.0401583	0.0845832	0	0	0	0.0779552	0.102743	0.0814286	0.0527768	0	0.00756776	0	0.0297923	0
TCGA-55-6642-01	0	0	0.550662	0.0505562	0.0502241	0	0.167488	0	0	0.0383183	0.0226283	0	0	0.0669515	0	0	0	0	0.0331895	0	0	0.0199816
TCGA-MN-A4N1-01	0.122427	0	0	0	0.234852	0	0	0	0.0269816	0.0579146	0.13736	0	0.106475	0.121707	0	0	0	0	0	0.192282	0	0
TCGA-44-7669-01	0	0.0855929	0	0	0.136288	0	0.0784407	0	0	0	0.0214073	0.0890936	0	0	0.0581939	0.281379	0	0	0.126046	0	0.0919871	0.0315713
TCGA-MN-A4N4-01	0.188666	0	0.174262	0.0247942	0	0	0.0624151	0	0.00164362	0	0.0727642	0	0	0.333206	0	0	0	0	0	0.115299	0	0.0269513
TCGA-05-5425-01	0.062523	0	0.0145089	0.141966	0	0.004394	0.269334	0.0338518	0	0.0208782	0	0.0104991	0	0	0.0790153	0.100444	0	0.0424414	0.00936937	0	0.0911339	0.119641
TCGA-49-AARN-01	0	0.456455	0.120355	0	0.144565	0	0	0	0.104283	0.00944835	0	0	0	0.0369916	0	0	0.127901	0	0	0	0	0
TCGA-86-8668-01	0.289725	0	0.156792	0	0.0397319	0.024836	0	0.0229445	0.0623767	0.0413856	0	0	0	0	0.0239024	0	0.1617	0	0.176605	0	0	0
TCGA-75-6212-01	0.209471	0	0.0386258	0	0	0.0846402	0	0	0	0	0.0009	0	0	0	0	0.0118928	0.240273	0.0250254	0.389146	0	0	0
TCGA-49-6744-01	0.050383	0	0.0564141	0.101265	0	0.0849938	0.0433076	0	0.0537492	0.0740857	0	0	0.0709438	0	0	0	0.200951	0.127976	0.135932	0	0	0
TCGA-05-4396-01	0.222315	0	0	0	0.0610596	0.318643	0	0	0.044461	0	0.0696131	0	0	0	0	0	0	0	0	0.206255	0	0.0776537
TCGA-64-5779-01	0.0272384	0.0911957	0.524317	0.107962	0	0.0145813	0.131756	0	0	0.0672367	0.0134591	0	0	0.00396217	0	0	0	0	0	0.00551899	0.00570702	0.0070654
TCGA-91-A4BD-01	0	0.0429061	0.00780497	0	0.0522256	0	0	0	0	0.02765	0.015119	0	0.492537	0	0	0	0.137266	0.0300275	0.194464	0	0	0
TCGA-55-8620-01	0.161361	0	0.239776	0.146135	0.096311	0	0.0917195	0.0346067	0.0009	0	0	0.0478648	0	0.103301	0.0779806	0	0	0	0	0	0	0
TCGA-44-6779-01	0	0	0	0.265356	0	0	0	0.0313896	0.0355018	0	0.0939634	0.108267	0.013687	0.0282384	0.154954	0	0.0257505	0	0.200505	0	0.0423862	0
TCGA-49-4488-01	0.00534799	0	0.0489385	0.257735	0	0	0.0201832	0	0.0399241	0.00616585	0	0	0.008664	0	0.0703976	0	0.436806	0	0	0.0962342	0.00960375	0
TCGA-05-5429-01	0	0	0.189321	0	0.302207	0	0	0	0	0.0850301	0.00351918	0	0	0	0	0	0	0	0	0.300165	0.0894604	0.0302965
TCGA-MP-A4SY-01	0	0	0	0	0.256959	0.11317	0	0	0	0.00796447	0.00934149	0	0	0.155708	0	0	0.27854	0	0	0.0984668	0	0.0798489
TCGA-55-8513-01	0	0.265877	0	0	0.03421	0.0398797	0	0.0711602	0	0	0.10326	0	0.0347886	0	0.0009	0.120033	0.214305	0.0116957	0	0.0465233	0	0.0573264
TCGA-35-5375-01	0	0.020269	0.0542259	0.195435	0.0202178	0	0.120521	0.0947752	0	0.232102	0	0	0	0	0.050223	0	0.049648	0	0	0.0396842	0.100621	0.0222775
TCGA-NJ-A4YF-01	0.0853308	0	0.081895	0.00697863	0.0756846	0	0	0.0410008	0.271618	0	0.034139	0	0	0.206266	0	0	0	0	0	0.132057	0	0.0650298
TCGA-44-A47B-01	0	0	0	0.304864	0	0	0.0773438	0	0.0627973	0.0601596	0	0.13207	0	0.0292698	0.031964	0.0786734	0	0	0.222858	0	0	0
TCGA-86-6562-01	0	0	0	0	0.15155	0.202864	0	0	0.046034	0.00604836	0.134134	0	0	0	0	0.0865135	0	0.00853159	0.0361072	0.136124	0	0.192094
TCGA-75-6206-01	0	0	0	0	0	0.185085	0	0.07577	0	0	0	0.11223	0	0.245379	0	0.194833	0	0.137429	0	0	0.0144722	0.0348025
TCGA-50-6590-01	0	0.0912311	0.175039	0.15602	0	0	0.2311	0	0.0184647	0	0	0.0914787	0	0.0861684	0.0746859	0.0608249	0	0	0.0149866	0	0	0
TCGA-MP-A4TH-01	0	0.530885	0.138006	0.0762112	0.0532764	0	0.00932604	0.0539539	0.0247271	0.0556803	0	0	0	0	0	0.0191403	0.0336976	0.00509558	0	0	0	0
TCGA-49-AAR2-01	0	0.171232	0.463985	0.0522775	0.244017	0	0.0474865	0	0.0147102	0	0	0	0	0.00629123	0	0	0	0	0	0	0	0
TCGA-99-8032-01	0	0.117037	0.544921	0	0.0803008	0	0	0	0.0678112	0.00499337	0.0327477	0	0	0.013525	0	0	0	0	0.038188	0.0515184	0	0.0489566
TCGA-55-6983-01	0.157774	0.2823	0.0411108	0.0994462	0	0.151737	0.0263538	0.0592676	0	0.0966759	0	0	0	0.0481037	0	0.00497025	0	0	0.0283271	0	0	0.00393349
TCGA-55-7724-01	0.0244415	0.0523268	0.0071062	0	0.112842	0	0.0608804	0	0	0.160628	0	0	0	0	0.0173217	0.167576	0	0.0687977	0.111692	0	0.101418	0.11497
TCGA-97-8179-01	0	0	0	0	0	0.120196	0	0.0972531	0	0	0	0.147941	0.0773945	0.0313558	0	0	0.439015	0	0.0482657	0	0.0385793	0
TCGA-MP-A4T9-01	0	0.0772956	0	0	0.251757	0	0	0.044917	0	0	0.177184	0	0.0828803	0.0587902	0	0	0.0591716	0.0473064	0.143438	0.0284692	0.0255991	0.00319079
TCGA-55-7910-01	0.00445436	0	0.411311	0	0.15182	0	0.0816081	0	0	0.0732535	0.0534754	0	0	0.0007	0	0	0	0.0050484	0	0.131514	0	0.0868186
TCGA-44-7670-01	0	0.352919	0	0	0.121248	0	0.148734	0	0	0	0	0.0616492	0	0.20204	0	0	0	0	0	0.11341	0	0
TCGA-55-7726-01	0	0	0.0408582	0	0.0755658	0.0778394	0.0573115	0	0	0.0260648	0.0490606	0	0	0	0	0	0.310932	0.0005	0	0.198434	0.114749	0.0486756
TCGA-86-8055-01	0.0351288	0	0.157366	0	0.022494	0.229107	0.0277992	0	0.0362585	0	0.0733297	0	0.0129169	0.0548059	0	0	0.0731362	0.0678273	0	0.126929	0	0.0829012
TCGA-49-AAR4-01	0	0.0004	0.135114	0.512561	0	0	0.0643921	0.0460734	0.0160163	0.193017	0	0	0	0.0244068	0.00415688	0	0	0	0	0.00386261	0	0
TCGA-55-A493-01	0.123119	0	0	0.140035	0.0871152	0	0.381508	0	0	0	0.0777376	0.0004	0.0332212	0.0228306	0.0316205	0	0.0590051	0	0	0.0434159	0	0
TCGA-L9-A443-01	0.154114	0	0	0.21099	0	0.0701787	0.0782664	0.102526	0	0.0613967	0	0	0	0	0.0951388	0	0.195696	0	0	0.0316926	0	0
TCGA-78-7159-01	0	0.0484366	0.366397	0	0.0864901	0	0.139389	0	0	0.050725	0	0.0330739	0	0.00322566	0	0	0	0.00278543	0	0.0209896	0	0.248488
TCGA-86-7714-01	0	0	0	0	0.0356888	0.204877	0	0	0.0354595	0	0	0.023025	0.0172044	0	0	0	0.475259	0.0285082	0.134532	0	0	0.0454472
TCGA-53-7813-01	0.0342446	0	0.36667	0.112844	0.0255781	0	0.299295	0.0609632	0	0	0.0529663	0	0	0.0124743	0	0	0	0	0	0.028128	0	0.00683672
TCGA-78-7535-01	0	0.110371	0	0	0.17453	0	0	0	0.0561092	0	0.153615	0	0.00487687	0	0	0.10398	0.15833	0	0	0.165669	0.0478574	0.0246621
TCGA-91-7771-01	0.123784	0	0.0110722	0.132042	0	0.370963	0.0715883	0.0150444	0	0	0	0.00176502	0	0	0	0.169701	0	0.0298103	0.0193435	0	0.054887	0
TCGA-93-A4JQ-01	0.0372334	0.438761	0	0	0.0950274	0.0302199	0.0401327	0.11733	0	0.0398919	0.0780189	0	0	0.0483037	0.0750816	0	0	0	0	0	0	0
TCGA-38-7271-01	0.0286986	0.456401	0	0.0849324	0	0.123466	0.0320816	0	0.0374366	0.121849	0	0	0	0.00795957	0.0106132	0.00274264	0.0308934	0	0.0357259	0	0.0272007	0
TCGA-50-5931-01	0.172976	0	0	0	0.147102	0	0	0.292793	0	0	0.0804263	0	0	0.111559	0	0	0	0	0	0.0697325	0.125412	0
TCGA-55-7728-01	0	0.26959	0	0.04587	0.0197627	0	0	0.0334933	0.0734237	0	0.0505003	0.00250786	0.0521831	0.310159	0	0.0322932	0.108501	0	0	0.0017168	0	0
TCGA-NJ-A4YG-01	0	0.181428	0	0	0.0946587	0	0	0	0.0466685	0.0152191	0	0.0134264	0.0915455	0.0383261	0	0	0.364023	0.0261322	0.128573	0	0	0
TCGA-55-6987-01	0	0.135241	0.0875107	0.313858	0	0	0.201199	0.0103949	0	0	0.0946178	0.0400502	0	0.0504734	0.0348053	0	0	0	0	0	0	0.0318493
TCGA-NJ-A4YQ-01	0.0392972	0.122452	0.24668	0.212302	0	0	0.0689321	0.0627086	0	0.0604225	0.0005	0	0	0.106038	0.0724558	0.00821751	0	0	0	0	0	0
TCGA-MP-A4T4-01	0	0.0926213	0.139189	0.285773	0	0	0.110598	0.00765592	0.0648532	0.00537071	0	0.0531648	0	0.0242716	0.0815338	0.036948	0.0004	0	0.0976571	0	0	0
TCGA-97-8552-01	0	0.205243	0	0	0.128604	0.0195877	0	0	0	0	0.063016	0	0.144142	0	0	0	0.332905	0.0006	0.105935	0	0	0
TCGA-55-7903-01	0	0	0	0.278261	0	0	0.250076	0	0.014818	0	0.195933	0	0.025295	0.0152612	0.0376765	0	0	0.0413136	0.100721	0.0406441	0	0
TCGA-86-8671-01	0.097435	0.0982438	0	0.151139	0.0155256	0	0.00971881	0.0520942	0.0808333	0.0310448	0.0185904	0.020999	0	0.0266136	0.199233	0.0384021	0.0786463	0	0.0814806	0	0	0
TCGA-95-7947-01	0.208634	0	0	0.0554411	0.1822	0	0	0.0678838	0.0112221	0.237642	0	0	0	0	0.0860924	0.0842449	0	0	0	0.00688313	0	0.0597558
TCGA-55-8090-01	0	0.123536	0	0	0.0712297	0.224242	0	0	0.0349076	0	0.133959	0	0.022451	0	0	0	0.174332	0	0	0.186139	0.0250502	0.00415353
TCGA-53-A4EZ-01	0.185471	0.0272665	0	0.0222049	0.244056	0	0	0	0	0	0.0345047	0	0	0	0	0	0.408992	0	0	0	0.0775049	0
TCGA-95-7043-01	0	0.0215206	0	0	0.54829	0	0	0	0	0.278881	0	0.0524417	0	0	0	0	0	0	0	0	0.0988674	0
TCGA-62-A470-01	0	0	0	0	0.151125	0.11769	0	0	0	0	0.0823255	0	0	0	0	0.314861	0	0.0228799	0	0.14133	0.0916204	0.0781687
TCGA-44-2668-01	0	0.0756051	0	0	0.107563	0.131498	0.0996062	0	0	0	0.0973853	0	0.022305	0	0.0158829	0	0	0.0529841	0	0.17318	0.0737364	0.150254
TCGA-MP-A4TC-01	0	0.116016	0	0.0436509	0.00791582	0	0.0941199	0	0.0925437	0	0.183744	0	0	0.113036	0.118462	0	0	0	0	0.230512	0	0
TCGA-MP-A4SV-01	0.0439435	0	0.143895	0.368742	0	0	0.17409	0.051451	0.0287362	0	0	0.0383257	0	0.0338699	0.0468727	0	0	0	0.0700743	0	0	0
TCGA-93-8067-01	0	0	0.027084	0	0.278857	0	0	0.127965	0	0	0.134168	0.0974981	0	0	0	0.0323434	0.0817809	0	0	0.138928	0.0813762	0
TCGA-78-7155-01	0.157254	0	0	0	0.410656	0	0.119007	0	0	0.234141	0	0.0377113	0	0	0.0271526	0.0003	0	0	0	0	0.0137579	0
TCGA-53-7624-01	0.160394	0	0	0.203719	0	0	0.103359	0	0	0	0	0.0677268	0	0	0.154797	0	0	0.101422	0	0.0147325	0.19385	0
TCGA-05-4384-01	0	0	0	0	0.110036	0.0997137	0	0	0	0	0.14123	0.0001	0.0230427	0	0	0.195929	0.0949911	0	0	0.11207	0.0616206	0.161303
TCGA-50-6592-01	0.0757939	0	0.00243263	0.15309	0.0344323	0	0.299993	0	0	0	0.112331	0.0364659	0.00564148	0.103203	0.0687146	0.069147	0	0	0	0	0	0.0387554
TCGA-55-6984-01	0.133804	0.168733	0.0873581	0	0.0865827	0.0114697	0	0	0.0133418	0	0.159982	0	0	0	0	0	0	0	0	0.215151	0	0.123577
TCGA-97-8171-01	0	0	0	0	0.653214	0	0	0	0	0	0	0	0	0.235698	0	0	0	0	0	0.038135	0.0729527	0
TCGA-62-A472-01	0.007333	0	0	0.105535	0.0502402	0	0.14405	0.188863	0	0	0.0324634	0.00426113	0.0203514	0	0	0.0251685	0.135891	0.0245026	0.245751	0.0155899	0	0
TCGA-50-5066-01	0	0.0271192	0.171925	0.120608	0	0	0.241093	0	0	0.235808	0	0.0241978	0	0	0.0470101	0.0636847	0.0108053	0	0.0413677	0	0.00392918	0.0124526
TCGA-44-7667-01	0.0465561	0	0.0134285	0	0.226871	0	0.409438	0	0	0.0035749	0	0.0353089	0.00508568	0.213638	0.0371105	0	0	0	0	0.00898897	0	0
TCGA-44-6145-01	0.0407884	0.0516335	0.148542	0.28721	0	0	0.171566	0	0	0	0.00120402	0.0240708	0	0	0.0435986	0	0	0.0409973	0.0805913	0	0.020608	0.0891898
TCGA-55-7574-01	0.112184	0.357437	0.0451417	0.0973162	0.136912	0.0955292	0.0498104	0	0	0	0.0327487	0	0	0.00112913	0	0.00319443	0	0.0445562	0.0240409	0	0	0
TCGA-99-7458-01	0	0.0184589	0	0.143859	0	0.0645146	0.0384989	0.0251567	0.0602815	0.120659	0	0.0330442	0	0	0.0194724	0	0.416213	0.00682203	0.0530196	0	0	0
TCGA-50-6597-01	0	0.0591968	0.0243081	0	0.00210319	0	0	0	0.269571	0.3114	0	0.0200097	0	0	0.0747197	0	0.216059	0.0204537	0.00217892	0	0	0
TCGA-97-8176-01	0.150794	0	0	0	0.235461	0	0	0	0	0	0.173519	0	0	0.0847835	0	0.0750764	0	0	0	0.0590044	0	0.221362
TCGA-64-5778-01	0.0552214	0.0222379	0.0303607	0.347723	0	0	0.108126	0.0182714	0	0.183078	0	0.0743711	0	0.0184746	0.0959332	0	0	0	0.0307344	0	0.0154677	0
TCGA-50-5942-01	0.0569498	0	0.0759897	0	0	0.227525	0	0	0.00954922	0.0240634	0	0	0.0375082	0	0	0	0.0681572	0	0.500258	0	0	0
TCGA-78-8648-01	0	0.0188817	0.232536	0.19849	0	0	0.0543018	0.00587851	0	0.0467247	0.00293995	0	0	0.335554	0	0.07193	0	0	0.0327632	0	0	0
TCGA-78-7146-01	0	0	0	0.232424	0	0.0544206	0.299911	0	0	0	0.0281405	0	0.0997796	0	0	0	0	0.0929567	0	0.192368	0	0
TCGA-69-7974-01	0	0.0788235	0	0.0168528	0	0.0779612	0.0570738	0.0557853	0	0.00338108	0	0.0936094	0	0	0.00532018	0.211765	0.22601	0.0472043	0.0109632	0.0214018	0.0783144	0.0155348
TCGA-49-AARO-01	0.101617	0.0963512	0	0.0148012	0.0612514	0	0	0.0691382	0.045419	0	0.0530236	0	0.059638	0	0	0	0.303945	0.0861713	0	0.108644	0	0
TCGA-50-5944-01	0	0	0	0	0	0.0734516	0	0	0	0.00200943	0	0.0108359	0.0363016	0.077452	0	0.142393	0	0	0.606207	0	0.0513496	0
TCGA-55-6981-01	0.256785	0	0	0	0.0998426	0.0769266	0	0	0	0	0.0866653	0	0.0560595	0	0	0	0.265206	0.00202216	0.0650518	0.0914408	0	0
TCGA-69-7760-01	0	0.127832	0	0	0.194382	0	0	0	0	0.107186	0	0	0	0	0	0	0	0.370986	0	0.153709	0.045906	0
TCGA-73-4658-01	0	0	0	0.00110431	0	0.0968425	0.0512169	0.0220224	0.00563479	0.0210187	0	0	0.0393076	0	0.00108345	0.0653713	0.447169	0.0135027	0	0.100595	0.0738136	0.0613178
TCGA-62-A471-01	0.126343	0	0	0.113627	0.178859	0	0.068852	0.123056	0	0	0.224935	0.0445452	0	0.0944233	0	0	0	0	0	0.00129775	0	0.0240607
TCGA-55-8203-01	0	0.260085	0.399844	0.108633	0.0002	0	0.0364107	0.11289	0.0196438	0	0	0.0329625	0	0	0.00808957	0	0	0	0	0	0	0.021257
TCGA-86-8669-01	0	0.0846405	0.239789	0	0.112789	0.0330133	0.00930468	0	0.0547012	0.0659735	0.0280736	0	0.0180523	0	0	0	0.196661	0.0591579	0	0.0978437	0	0
TCGA-49-AARE-01	0.0564368	0.106573	0	0.0199449	0.327429	0	0.083028	0.124757	0	0	0.130488	0	0	0.0703809	0.0809629	0	0	0	0	0	0	0
TCGA-50-6673-01	0.245625	0	0.131882	0	0.0832068	0.12923	0	0	0.00771016	0	0.00858381	0	0.098672	0	0	0	0	0.0919393	0	0.170986	0.0321641	0
TCGA-55-7284-01	0.0279448	0	0	0.0533681	0.0471476	0.170287	0	0	0	0	0.168297	0.0241006	0.0468643	0.137082	0	0.0755323	0.0914785	0	0.0799402	0.0183111	0.0593926	0.0003
TCGA-62-A46V-01	0	0	0	0	0.217495	0	0	0	0	0	0	0.041751	0	0.0226311	0	0	0.330432	0.116337	0.271354	0	0	0
TCGA-86-8674-01	0.106171	0	0	0	0.195463	0	0	0.115722	0	0	0.119199	0	0	0.241415	0	0	0	0	0	0.193685	0.0283456	0
TCGA-NJ-A55R-01	0	0.319937	0.281942	0	0.180728	0	0	0	0	0.084541	0	0	0	0.0797999	0	0	0	0	0	0.0530516	0	0
TCGA-50-8457-01	0	0.197871	0.233128	0.0858328	0	0.025756	0	0	0.0385521	0.0627112	0	0.0305486	0.0895045	0	0.0009	0	0.0399161	0	0.195262	0	0	0
TCGA-95-8494-01	0	0.0326981	0	0	0.0018793	0	0.0343212	0	0.0416985	0	0.113834	0	0.387561	0	0	0	0.18552	0.0645471	0	0.13794	0	0
TCGA-99-AA5R-01	0.0415621	0.266794	0.117937	0.220338	0.0143581	0.0409532	0	0.0413116	0	0	0.0466765	0.0041899	0.0175335	0.0004	0	0	0.0584976	0	0	0.119012	0.010445	0
TCGA-J2-8192-01	0	0.0505892	0	0	0.0528454	0.233047	0	0	0	0	0.0685894	0	0.0311185	0.00857381	0	0.0668976	0.228972	0.0503825	0.119776	0.0138164	0.0475634	0.0278292
TCGA-62-A46O-01	0.0808363	0	0.05289	0	0.509891	0	0.00651241	0	0	0.0737577	0.0792952	0	0	0.00897912	0	0	0	0.110022	0	0	0.0778163	0
TCGA-55-8089-01	0.012983	0.00822977	0.0367685	0.283579	0	0	0.17896	0.0161346	0	0	0.0218974	0.126563	0.0343981	0.0124552	0.101415	0.0908644	0	0.00969011	0.0660619	0	0	0
TCGA-49-4514-01	0.21923	0	0.0116165	0.124142	0.0122996	0	0.389001	0.0838224	0	0.0290582	0.057351	0	0	0.0366314	0.00225913	0.00102687	0	0.0335619	0	0	0	0
TCGA-97-8177-01	0	0.123767	0	0.0298683	0	0.00194697	0	0	0.0477876	0.0148311	0	0	0.1069	0	0	0	0.346197	0.0200049	0.180275	0.120566	0.00785553	0
TCGA-86-7701-01	0.102063	0.0983377	0.295567	0.0489286	0	0.126115	0.054454	0.121776	0.0274264	0.0403524	0.0603097	0	0	0.00311943	0	0	0.0108568	0	0	0	0	0.0106944
TCGA-50-5072-01	0.0348349	0	0.00586372	0	0.335089	0	0	0.0498928	0.0827697	0	0.151562	0	0	0.132816	0	0	0	0.165811	0	0.036307	0	0.00505406
TCGA-55-6712-01	0	0.0734097	0.0143453	0.253488	0.0002	0	0.14714	0	0.00650536	0.156007	0	0	0	0.10401	0.0735171	0	0.00923174	0.0165187	0.145629	0	0	0
TCGA-78-7536-01	0	0	0.0612734	0.151942	0	0	0.186669	0.100024	0	0.12585	0	0.0112047	0	0	0.0934031	0.0688823	0	0	0	0.0891353	0.0530582	0.0585591
TCGA-99-8028-01	0	0.0470788	0.158569	0.20076	0	0.0540126	0.185415	0.0377401	0.00361454	0	0.00943814	0.0116991	0	0.0658161	0.126309	0.0687666	0.00603082	0	0.0247496	0	0	0
TCGA-55-5899-01	0	0	0	0	0.0630555	0	0.200991	0.0118925	0.0905898	0.0663994	0.0516474	0.0005	0	0.10094	0.140908	0.1197	0	0	0.14673	0	0.00662924	0
TCGA-91-6849-01	0.0797899	0.107306	0.228216	0.00444394	0.0319998	0	0	0.0797678	0	0	0.0756186	0	0	0.184075	0	0	0.0292268	0.0642231	0	0.0682296	0.0309171	0.0161542
TCGA-93-7348-01	0.103135	0.0898093	0.366952	0	0.00742671	0.205614	0.0357731	0	0.0003	0	0.0103726	0	0	0.0399983	0	0	0.0451998	0.00978902	0	0.0856422	0	0
TCGA-44-7659-01	0.00803373	0.259293	0.0898412	0	0.186675	0	0	0	0	0.0655626	0	0	0	0	0	0	0.204888	0.0774043	0.104986	0.00331646	0	0
TCGA-L9-A5IP-01	0	0	0.0782344	0.154159	0	0	0.145912	0.109965	0	0	0.122529	0.0608681	0	0.052486	0	0	0	0	0	0.066361	0.0364318	0.173054
TCGA-95-7948-01	0	0.246447	0.137924	0.0837408	0.0104292	0	0	0	0	0.139814	0	0.125504	0	0	0	0	0	0.0377766	0.103467	0	0.114897	0
TCGA-91-6848-01	0	0.0342996	0.0349864	0.0358334	0	0.169575	0.161418	0	0	0	0.0451323	0.024237	0.12426	0	0.133278	0.0729554	0.0242873	0	0	0.110532	0.0292055	0
TCGA-75-5125-01	0	0.082073	0	0.0992546	0	0	0.108804	0.0903511	0	0	0.00437614	0.0703048	0	0	0.122117	0.163567	0.0769255	0.00950886	0.0551133	0	0.0270736	0.090531
TCGA-62-8399-01	0	0	0.0075754	0.171342	0	0	0.054496	0	0.0455528	0.0401301	0	0	0.146108	0	0	0	0	0.122746	0	0.189558	0.126816	0.0956763
TCGA-55-7914-01	0	0.0688735	0.567429	0.146737	0	0	0.01722	0.0119413	0.00844953	0	0	0.0173962	0	0	0.0504172	0	0	0	0.111536	0	0	0
TCGA-62-8402-01	0.00910162	0	0	0	0.0706398	0	0.255831	0.00768011	0.0479268	0.0763492	0.057717	0	0	0.194692	0.276398	0	0	0	0	0	0	0.00366509
TCGA-97-7552-01	0.0191767	0.254139	0.102376	0.369451	0	0	0.0250814	0.0193463	0	0.066354	0	0.0118434	0	0.0230679	0.0179044	0	0	0.0245602	0.0666997	0	0	0
TCGA-95-8039-01	0	0.0283882	0	0	0	0.175333	0.012507	0	0.160629	0	0	0.00868788	0.0524531	0	0	0	0.328154	0.0761674	0.15768	0	0	0
TCGA-97-7553-01	0.115991	0	0	0.0843836	0	0.0329463	0.016384	0.00118083	0	0	0.0300946	0.0226788	0.0455046	0.120824	0.00207012	0.106507	0.050066	0.0159605	0.134291	0	0.065189	0.155928
TCGA-86-7954-01	0.0583101	0	0	0	0	0.203778	0.0580107	0.129669	0.00562765	0.0052332	0	0.0493255	0.0258297	0	0.331989	0.0629589	0.00563597	0	0.0398946	0	0.00725301	0.016484
TCGA-99-8033-01	0	0.0244025	0.00819445	0.250699	0	0	0.249766	0.0790123	0	0	0.0543112	0.12648	0.00724055	0.0429555	0	0	0	0.119008	0	0	0	0.0379309
TCGA-55-8614-01	0	0	0.148425	0	0.21832	0	0	0	0.105066	0.0159987	0	0.0502413	0	0	0	0	0	0	0.237953	0	0.155392	0.068604
TCGA-44-7660-01	0.00218487	0	0	0.359524	0.0492643	0	0	0.118864	0.0385456	0	0.159297	0.00926453	0	0	0.00824795	0	0	0	0	0.1318	0.123008	0
TCGA-64-5774-01	0.0400933	0	0.482789	0	0.061664	0	0	0	0.0359882	0.0189558	0.0879752	0	0	0.0142487	0	0	0	0	0	0.174094	0.0117902	0.0724012
TCGA-93-A4JP-01	0	0.0757633	0	0	0	0	0	0.198013	0	0.00549522	0	0.0478208	0	0	0.0218312	0.180033	0	0.109259	0.312417	0	0	0.0493673
TCGA-J2-A4AE-01	0.0773385	0.213275	0.184162	0	0.0549907	0.0488032	0	0.0934792	0	0.0521361	0	0	0	0	0	0.0113644	0.0241653	0.0920204	0.0573174	0.0411446	0.0498033	0
TCGA-55-A4DF-01	0	0.204519	0	0.0008	0	0	0.297423	0.0873662	0	0.113462	0	0	0	0.192392	0.0975641	0	0	0	0	0	0.0064547	0
TCGA-93-7347-01	0	0.108283	0	0.146438	0	0	0.0730384	0	0.116782	0.16576	0	0	0	0.0486226	0.0557893	0.0413661	0.118362	0	0.125559	0	0	0
TCGA-MP-A4TA-01	0.199034	0	0.205219	0.228302	0	0	0.0938896	0.0550402	0	0	0.0228936	0.0824666	0.0217776	0.0913771	0	0	0	0	0	0	0	0
TCGA-55-7725-01	0.0885403	0.0481529	0	0.0436661	0	0.135727	0.032489	0.139284	0	0.133862	0	0	0	0	0.0473414	0	0.04766	0.0364763	0.219926	0	0.0174521	0.00942331
TCGA-49-6742-01	0.352367	0	0	0	0.159078	0	0	0	0	0	0.130246	0	0	0	0	0	0	0.138903	0	0.141452	0.0700298	0.00792517
TCGA-91-6836-01	0	0.122353	0.0310312	0	0	0	0.294241	0	0.052415	0.0303894	0.0399489	0	0	0	0	0	0	0.0834999	0	0.287993	0.0486008	0.00952754
TCGA-05-5428-01	0	0.0264583	0	0.0468093	0.0536766	0	0	0	0	0.0190327	0	0	0	0	0	0.0613388	0.0630881	0	0.345563	0.0562533	0.204291	0.123489
TCGA-78-7161-01	0	0	0	0	0.341158	0	0	0	0.210204	0	0.0401044	0.169516	0	0.110239	0	0	0	0	0	0	0.0546829	0.0740942
TCGA-67-4679-01	0	0.0251823	0	0	0	0.202848	0	0	0	0	0	0	0.0762092	0	0	0	0.148856	0.0126309	0.521428	0	0.0003	0.0125334
TCGA-05-4427-01	0	0	0	0.050851	0	0.0193644	0.1676	0	0	0	0	0.0888801	0.306678	0	0	0.030361	0.199665	0.0314068	0	0	0.105193	0
TCGA-95-7944-01	0	0	0	0.353705	0	0	0.29171	0.0318702	0	0	0.0426779	0.122406	0	0.0269003	0.0444851	0.0301971	0	0.00967695	0.0455603	0	0	0.0008
TCGA-55-8514-01	0.0911667	0	0	0	0.184718	0	0	0.0659292	0.0321219	0	0.241298	0	0.0553639	0	0	0.0926109	0	0	0	0.168611	0.0681804	0
TCGA-97-A4M3-01	0.0773606	0	0	0	0.0113105	0.312965	0	0.0351436	0	0	0	0.0037791	0.123296	0	0	0	0	0	0	0.331533	0.104612	0
TCGA-97-7941-01	0.0384342	0.120831	0	0	0.217104	0	0	0.0361226	0.107619	0	0.13068	0	0	0	0	0.0482835	0.0827209	0	0.218206	0	0	0
TCGA-78-7166-01	0.134741	0	0.177381	0	0.0795519	0	0.0673657	0.137843	0	0.0854324	0.16077	0	0	0.109453	0	0	0	0	0	0.0474615	0	0
TCGA-50-5051-01	0.133766	0.0206291	0.115701	0	0.136657	0	0	0.0136535	0	0	0.138379	0	0	0	0	0	0.175532	0.0930881	0	0.171289	0.00130557	0
TCGA-44-6148-01	0	0.259628	0.189877	0	0	0.0695458	0	0.027197	0	0	0	0	0.10848	0	0	0	0	0	0.306099	0.0332509	0	0.00592323
TCGA-55-7573-01	0.189155	0.115377	0.0003	0	0.0721579	0.0307732	0	0.0980409	0	0.0207164	0	0	0	0	0.0368765	0	0.280302	0	0.156319	0	0	0
TCGA-97-A4LX-01	0.216016	0	0.0647974	0	0.00263255	0	0.06335	0.0972111	0.0718702	0	0.0751334	0	0	0	0.167525	0.0962126	0.101311	0	0.04187	0	0	0.00207045
TCGA-MP-A4T8-01	0	0	0	0	0.215709	0	0	0	0.145377	0.0273879	0	0.0502112	0	0.221899	0	0	0	0.253628	0	0	0	0.0857876
TCGA-NJ-A7XG-01	0	0	0	0	0.0414677	0.308283	0	0	0.122103	0	0	0.0981972	0	0	0	0	0	0.117534	0.266933	0	0	0.0454812
TCGA-69-7761-01	0.0297664	0.0483515	0.255935	0.0257362	0.0813013	0.0312876	0.101201	0	0	0.0983624	0	0	0	0	0.119817	0	0.0548209	0.0255442	0.0387176	0	0.0519043	0.0372552
TCGA-49-AARQ-01	0.00342867	0	0	0.323649	0.0346297	0	0.0805199	0.17146	0	0	0.114773	0.0742508	0.0228782	0.069657	0.104754	0	0	0	0	0	0	0
TCGA-91-6828-01	0	0.0788939	0.0468104	0.0615493	0	0.156319	0.0892536	0	0	0.00305548	0.0247782	0	0.0800075	0	0.0635903	0.14934	0.0910255	0	0	0.0128697	0.0223032	0.120204
TCGA-91-6829-01	0.0182977	0	0	0	0.16665	0	0	0	0	0.151627	0	0.0899866	0	0.125206	0	0	0	0	0.423524	0	0	0.0247091
TCGA-55-8204-01	0.00491251	0	0.392696	0	0.103754	0	0.143863	0	0	0	0.0919568	0	0	0	0.0277041	0	0.0346932	0	0.0848104	0	0.0263209	0.0892894
TCGA-86-8054-01	0.0682867	0	0	0	0.413016	0.00679534	0	0	0	0	0.144423	0	0	0	0	0	0	0	0.0146447	0.0261142	0.241599	0.0851217
TCGA-55-8097-01	0.0192203	0.108384	0	0	0.0861153	0.123806	0	0.0662063	0	0	0	0.00482359	0	0	0	0.0236477	0.166198	0	0.401599	0	0	0
TCGA-55-7907-01	0.0468882	0	0.00576978	0.23323	0	0.0035773	0.00603677	0.118378	0	0.119039	0	0.0638347	0	0.0400628	0.217607	0.0778715	0	0	0.0677056	0	0	0
TCGA-38-4631-01	0.0733835	0	0.262417	0	0.114336	0	0.0884132	0	0	0.045767	0.0481339	0	0	0.0174371	0.0049667	0	0	0	0	0.0360115	0.00541525	0.303719
TCGA-78-7148-01	0.234607	0	0	0.463485	0	0	0.00705864	0	0.23101	0.0137927	0	0.0422735	0	0.00241218	0.00536184	0	0	0	0	0	0	0
TCGA-78-8660-01	0	0.0845231	0.00230498	0.26737	0	0	0.148361	0.113218	0	0	0.126446	0.0307414	0	0.0540126	0.0746288	0.0902994	0	0	0.0080947	0	0	0
TCGA-44-2665-01	0	0.0255032	0	0	0.0444408	0.164956	0	0	0.0364399	0.00269536	0.00288798	0	0	0.00671851	0	0.0975809	0.356297	0.149812	0.0478495	0.0171854	0	0.047633
TCGA-71-6725-01	0.100466	0	0	0	0.251202	0	0	0	0	0.0742163	0	0	0	0	0	0.0273136	0	0.0944216	0	0.268507	0.183873	0
TCGA-MP-A4TJ-01	0.0764811	0.0920058	0.148513	0.00434497	0.0882372	0	0.145853	0.13342	0	0.0471437	0.101304	0	0	0	0.07636	0.00222222	0.00315593	0.0402319	0	0	0.0336544	0.00707339
TCGA-44-8117-01	0.243881	0	0	0.0239596	0	0.00432454	0.157131	0	0	0	0	0.0417522	0	0.333999	0.0317603	0	0	0	0.147275	0	0	0.0159162
TCGA-97-A4M5-01	0.0269088	0.0478388	0	0	0.142553	0	0	0.0416805	0	0	0.207437	0.0209973	0.0423495	0.0827396	0	0.206249	0	0.0309292	0.144347	0	0	0.0059707
TCGA-L9-A8F4-01	0.0230671	0.078022	0.237809	0.172272	0	0	0.196932	0.0265296	0.0350364	0.0652496	0	0.00364959	0	0.105145	0.0562881	0	0	0	0	0	0	0
TCGA-62-A46P-01	0.188223	0	0.00377059	0	0.223959	0	0	0	0	0	0.282392	0	0	0	0	0	0	0	0	0.275734	0.0259217	0
TCGA-50-5044-01	0	0.0790692	0.0875809	0.321688	0	0	0.141729	0	0.0215728	0	0.00234063	0.10008	0	0	0	0.0933984	0	0.0623577	0.0667744	0	0.0234087	0
TCGA-05-5715-01	0	0.0604049	0	0	0.259635	0	0	0	0	0.102296	0	0	0	0.201011	0	0.132086	0	0	0.228806	0	0	0.0157605
TCGA-78-8640-01	0	0	0.261285	0.085927	0.148073	0	0.151876	0	0	0	0.108421	0.0337526	0	0.154353	0.00214259	0	0	0	0.0301086	0	0.0240609	0
TCGA-69-7765-01	0	0.286539	0.198124	0	0	0.0692089	0.0360662	0	0	0.0753748	0	0	0	0.0253532	0	0	0.217138	0.0441795	0.0480159	0	0	0
TCGA-L9-A444-01	0.0150966	0.0118773	0.0835734	0.37826	0	0	0.290045	0	0	0	0.0979868	0.0001	0	0.00523895	0.0500015	0.012036	0	0	0.0558302	0	0	0
TCGA-55-8619-01	0.10787	0.143477	0.037894	0.152625	0	0	0	0.0364857	0	0	0.0741613	0	0.0114304	0	0	0.0675375	0.0740906	0	0.18803	0	0	0.106398
TCGA-86-8358-01	0	0	0.0879941	0	0.10767	0	0	0.234991	0	0.025242	0.116699	0.060196	0	0.160067	0.0611565	0	0	0	0	0	0.145985	0
TCGA-50-8460-01	0	0.185871	0.0486037	0.0178629	0.0470716	0	0	0	0.0633291	0	0	0.0347336	0.122783	0	0	0	0.137991	0.0467004	0.295054	0	0	0
