# Supplementary material for: Multi-Omics Integrative Analysis of Lung Adenocarcinoma: An in silico Profiling for Precise Medicine
Source: Front Med (Lausanne). 2022 Jun 3;9:894338. doi: 10.3389/fmed.2022.894338 (PMC9204058; doi:10.3389/fmed.2022.894338)
Supplement: Supplementary file 6 [file Table_6.XLSX]

## Sheet: ITH
Tumor_Sample_Barcode	MATH	MedianAbsoluteDeviation	Subtype
TCGA-67-6215-01	62.9517	4.68528	CS2
TCGA-97-8172-01	48.555	3.0999	CS2
TCGA-97-A4M2-01	29.4581	0.734848	CS2
TCGA-05-4433-01	28.5305	2.67963	CS2
TCGA-55-8206-01	23.9938	1.25924	CS2
TCGA-62-A46Y-01	44.5975	3.32688	CS2
TCGA-50-5935-01	40.273	1.21578	CS2
TCGA-44-6146-01	24.8989	3.00697	CS2
TCGA-55-A4DG-01	64.9546	4.01325	CS2
TCGA-97-A4M7-01	47.3166	2.36197	CS2
TCGA-55-8621-01	36.8256	0.686794	CS2
TCGA-49-4512-01	60.0295	2.62526	CS2
TCGA-67-6217-01	71.9515	4.96336	CS2
TCGA-55-A48X-01	35.7733	1.50296	CS2
TCGA-86-A456-01	46.0117	2.48276	CS2
TCGA-NJ-A55A-01	43.4007	1.00251	CS2
TCGA-91-8497-01	65.7235	3.69131	CS2
TCGA-67-6216-01	66.3104	2.04851	CS2
TCGA-55-7283-01	47.4029	2.2381	CS2
TCGA-53-7626-01	38.7291	1.26808	CS2
TCGA-MP-A4T6-01	65.1908	4.78739	CS2
TCGA-50-8459-01	36.9255	1.62846	CS2
TCGA-69-7763-01	55.2937	2.9251	CS2
TCGA-97-A4M0-01	28.1857	2.83746	CS2
TCGA-97-8174-01	53.0142	3.72475	CS2
TCGA-L4-A4E6-01	19.9759	0.359027	CS2
TCGA-97-7547-01	59.2357	5.56913	CS2
TCGA-55-8207-01	50.942	5.11973	CS2
TCGA-75-7025-01	55.068	3.09524	CS2
TCGA-78-7163-01	48.0843	1.72973	CS2
TCGA-78-7162-01	50.0244	1.99651	CS2
TCGA-97-7938-01	35.5744	3.15451	CS2
TCGA-55-A57B-01	31.5506	2.03642	CS2
TCGA-J2-A4AG-01	57.3509	1.76596	CS2
TCGA-78-7540-01	33.3919	0.993641	CS2
TCGA-55-7727-01	60.6268	3.62797	CS2
TCGA-97-A4M1-01	50.5312	2.15086	CS2
TCGA-64-1681-01	75.191	2.87979	CS2
TCGA-S2-AA1A-01	47.4513	2.26301	CS2
TCGA-86-8280-01	52.1529	2.79814	CS2
TCGA-38-A44F-01	26.0204	0.725773	CS2
TCGA-55-6543-01	28.1419	2.16931	CS2
TCGA-L9-A50W-01	26.1635	2.94118	CS2
TCGA-NJ-A55O-01	37.3331	1.34897	CS2
TCGA-75-5146-01	34.5748	3.3685	CS2
TCGA-55-6986-01	40.9138	1.26516	CS2
TCGA-44-5645-01	31.0754	3.01093	CS2
TCGA-86-8076-01	31.5228	1.21745	CS2
TCGA-55-8087-01	72.6507	4.05187	CS2
TCGA-93-A4JO-01	44.9849	1.29326	CS2
TCGA-73-7498-01	44.5777	3.60032	CS2
TCGA-78-7147-01	50.3832	3.26064	CS2
TCGA-97-7546-01	36.6371	3.0141	CS2
TCGA-O1-A52J-01	43.4675	5.62435	CS2
TCGA-86-8056-01	61.5498	3.72066	CS2
TCGA-MP-A4SW-01	49.5009	2.3462	CS2
TCGA-78-7158-01	54.4589	5.70797	CS2
TCGA-91-8496-01	73.9883	2.9063	CS2
TCGA-86-A4P7-01	37.1666	1.07	CS2
TCGA-44-A47A-01	75.7425	4.76938	CS2
TCGA-62-8395-01	70.9603	3.79858	CS2
TCGA-05-4425-01	41.8533	4.1963	CS2
TCGA-05-5423-01	65.3405	7.18559	CS2
TCGA-69-8254-01	36.5581	2.62251	CS2
TCGA-62-8397-01	48.6629	4.64905	CS2
TCGA-97-A4M6-01	39.6825	2.46943	CS2
TCGA-55-8512-01	44.5508	2.53942	CS2
TCGA-91-6835-01	47.2713	1.51829	CS2
TCGA-49-AARN-01	59.5447	2.27334	CS2
TCGA-86-8668-01	60.9616	3.64337	CS2
TCGA-75-6212-01	47.8151	2.53209	CS2
TCGA-49-6744-01	61.7074	2.16217	CS2
TCGA-91-A4BD-01	42.6353	3.04324	CS2
TCGA-05-5429-01	60.7418	4.36157	CS2
TCGA-55-8513-01	6.2221	0.136364	CS2
TCGA-MP-A4TH-01	48.6197	2.56817	CS2
TCGA-MP-A4T9-01	54.7422	1.65946	CS2
TCGA-L9-A443-01	56.3078	3.84058	CS2
TCGA-86-7714-01	28.4507	2.75323	CS2
TCGA-38-7271-01	46.763	1.15596	CS2
TCGA-55-7728-01	25.7277	1.4463	CS2
TCGA-NJ-A4YG-01	52.0301	2.24506	CS2
TCGA-97-8552-01	56.1023	2.47765	CS2
TCGA-86-8671-01	32.6675	0.918079	CS2
TCGA-55-8090-01	47.5896	4.49983	CS2
TCGA-55-6984-01	54.2549	2.63283	CS2
TCGA-97-8171-01	48.7418	5.62651	CS2
TCGA-99-7458-01	34.2138	2.11268	CS2
TCGA-50-6597-01	66.0471	3.95064	CS2
TCGA-50-5942-01	62.8982	2.23285	CS2
TCGA-50-5944-01	49.0084	3.74858	CS2
TCGA-50-6673-01	50.1017	2.34674	CS2
TCGA-55-7284-01	48.9743	3.06885	CS2
TCGA-50-8457-01	59.6821	3.29359	CS2
TCGA-99-AA5R-01	38.1151	0.916055	CS2
TCGA-J2-8192-01	39.0727	2.08746	CS2
TCGA-97-8177-01	94.4259	4.30676	CS2
TCGA-93-7348-01	52.7327	2.55314	CS2
TCGA-44-7659-01	29.2837	2.42563	CS2
TCGA-97-7552-01	40.8993	1.30475	CS2
TCGA-95-8039-01	31.6748	2.3083	CS2
TCGA-97-7553-01	17.4514	1.35481	CS2
TCGA-93-A4JP-01	39.5535	0.900555	CS2
TCGA-J2-A4AE-01	74.13	3.65854	CS2
TCGA-93-7347-01	39.6106	1.59197	CS2
TCGA-55-7725-01	33.1533	2.52717	CS2
TCGA-67-4679-01	29.9868	3.16922	CS2
TCGA-55-8514-01	49.42	5	CS2
TCGA-97-7941-01	44.9904	2.19408	CS2
TCGA-44-6148-01	73.9524	2.88252	CS2
TCGA-55-7573-01	49.5298	2.83991	CS2
TCGA-NJ-A7XG-01	54.4073	2.65922	CS2
TCGA-69-7761-01	43.6059	2.22222	CS2
TCGA-55-8097-01	63.5446	3.87884	CS2
TCGA-97-A4M5-01	26.661	1.06783	CS2
TCGA-05-5715-01	35.6922	3.59315	CS2
TCGA-55-8619-01	20.1271	0.568459	CS2
TCGA-50-8460-01	25.8153	1.36233	CS2
TCGA-55-7227-01	29.7466	2.82814	CS3
TCGA-NJ-A4YI-01	43.3487	4.46697	CS3
TCGA-86-8075-01	77.8665	3.2374	CS3
TCGA-49-4487-01	52.1241	1.95737	CS3
TCGA-64-1679-01	41.9321	2.67239	CS3
TCGA-J2-A4AD-01	71.3357	4.52366	CS3
TCGA-95-7039-01	48.6478	3.86029	CS3
TCGA-55-8299-01	28.2808	0.648887	CS3
TCGA-97-7937-01	55.7228	5.22008	CS3
TCGA-73-7499-01	82.3538	5.48687	CS3
TCGA-49-AAQV-01	54.6854	2.05956	CS3
TCGA-NJ-A4YP-01	40.309	2.45377	CS3
TCGA-MP-A4TK-01	47.5961	2.27592	CS3
TCGA-69-7978-01	48.8473	1.95242	CS3
TCGA-78-8655-01	38.1206	3.15986	CS3
TCGA-55-7576-01	60.716	3.96313	CS3
TCGA-55-7911-01	50.8211	2.6885	CS3
TCGA-55-6982-01	29.5675	0.922631	CS3
TCGA-73-4676-01	40.6599	4.96669	CS3
TCGA-50-5045-01	47.9033	2.13976	CS3
TCGA-L9-A743-01	51.8736	1.56781	CS3
TCGA-38-6178-01	68.0704	2.48473	CS3
TCGA-44-6777-01	44.6014	1.95346	CS3
TCGA-62-A46R-01	53.1984	2.87808	CS3
TCGA-55-6980-01	23.9488	0.82744	CS3
TCGA-49-4490-01	65.3252	2.28233	CS3
TCGA-55-6985-01	47.1812	3.04544	CS3
TCGA-75-5147-01	61.552	4.61292	CS3
TCGA-86-8073-01	39.6477	2.2285	CS3
TCGA-71-8520-01	52.1848	3.33775	CS3
TCGA-49-6745-01	52.8151	2.27986	CS3
TCGA-55-8510-01	45.7991	3.09824	CS3
TCGA-05-4424-01	62.4575	3.00907	CS3
TCGA-97-7554-01	53.6461	4.28738	CS3
TCGA-44-A47G-01	38.6654	1.07176	CS3
TCGA-55-8096-01	55.1995	2.09599	CS3
TCGA-44-7672-01	55.1857	1.95906	CS3
TCGA-MP-A4TI-01	38.6171	1.28543	CS3
TCGA-91-6830-01	38.352	1.4272	CS3
TCGA-69-A59K-01	48.8021	3.933	CS3
TCGA-55-7994-01	57.0941	5.92453	CS3
TCGA-50-5068-01	39.1117	2.15361	CS3
TCGA-55-8091-01	69.22	5.14706	CS3
TCGA-86-8278-01	38.6836	1.35541	CS3
TCGA-86-8673-01	44.769	2.64549	CS3
TCGA-44-2666-01	85.8227	5.03278	CS3
TCGA-55-6979-01	27.3711	1.04499	CS3
TCGA-55-A491-01	52.7247	3.92885	CS3
TCGA-55-7281-01	47.5955	4.5178	CS3
TCGA-62-8394-01	60.536	2.37274	CS3
TCGA-99-8025-01	61.3051	5.50466	CS3
TCGA-86-6851-01	46.2788	2.93211	CS3
TCGA-86-A4JF-01	44.1446	2.16187	CS3
TCGA-44-7661-01	37.3088	1.6592	CS3
TCGA-55-8208-01	52.2398	1.64309	CS3
TCGA-44-4112-01	39.0827	4.47468	CS3
TCGA-44-6778-01	38.8887	2.78486	CS3
TCGA-69-7979-01	57.8975	4.64897	CS3
TCGA-55-A48Z-01	47.7546	2.04804	CS3
TCGA-97-8175-01	63.4634	5.54886	CS3
TCGA-44-2656-01	57.6232	4.62371	CS3
TCGA-38-4632-01	59.5764	3.41586	CS3
TCGA-05-4405-01	66.3901	4.23609	CS3
TCGA-86-8279-01	65.2728	8.4488	CS3
TCGA-78-7539-01	49.6812	3.24837	CS3
TCGA-55-8301-01	57.8543	3.44314	CS3
TCGA-44-8120-01	32.1974	3.16265	CS3
TCGA-50-5049-01	43.9675	1.86644	CS3
TCGA-L9-A7SV-01	52.1063	6.03503	CS3
TCGA-50-5941-01	57.5963	2.66083	CS3
TCGA-86-8074-01	68.1579	3.26427	CS3
TCGA-64-5815-01	29.7268	1.64279	CS3
TCGA-78-7145-01	46.486	4.97195	CS3
TCGA-93-A4JN-01	63.0368	3.49026	CS3
TCGA-44-3918-01	54.1471	2.67516	CS3
TCGA-55-8511-01	44.683	2.98821	CS3
TCGA-95-7567-01	47.1017	2.44382	CS3
TCGA-95-A4VN-01	51.3566	2.31412	CS3
TCGA-55-7995-01	53.9571	4.58876	CS3
TCGA-55-8302-01	49.9057	2.93865	CS3
TCGA-91-6840-01	58.9303	4.07682	CS3
TCGA-50-5055-01	27.3308	0.605307	CS3
TCGA-50-6593-01	44.8518	2.27704	CS3
TCGA-L4-A4E5-01	31.0827	3.35558	CS3
TCGA-44-6775-01	54.4307	3.05942	CS3
TCGA-55-8616-01	52.2635	3.7182	CS3
TCGA-55-8205-01	48.6712	2.30374	CS3
TCGA-97-8547-01	40.9079	3.29079	CS3
TCGA-49-6761-01	41.0494	1.2908	CS3
TCGA-55-8506-01	49.2829	3.53916	CS3
TCGA-44-A4SU-01	49.2711	2.89613	CS3
TCGA-69-7980-01	65.7699	4.57055	CS3
TCGA-78-8662-01	53.4937	5.11266	CS3
TCGA-86-7953-01	49.4986	3.18568	CS3
TCGA-MN-A4N5-01	49.1301	3.86193	CS3
TCGA-MN-A4N1-01	72.8062	5.90763	CS3
TCGA-49-4488-01	63.0622	6.32382	CS3
TCGA-MP-A4SY-01	41.7876	1.67659	CS3
TCGA-44-A47B-01	52.3729	3.60847	CS3
TCGA-86-6562-01	46.7019	2.06934	CS3
TCGA-55-7724-01	40.5827	1.24421	CS3
TCGA-86-8055-01	62.0477	2.33681	CS3
TCGA-49-AAR4-01	37.6661	1.10458	CS3
TCGA-78-7535-01	42.7361	5.2345	CS3
TCGA-93-A4JQ-01	44.9373	1.09968	CS3
TCGA-55-6987-01	48.9728	2.02235	CS3
TCGA-MP-A4T4-01	48.7951	1.79479	CS3
TCGA-55-7903-01	58.5866	5.26882	CS3
TCGA-44-2668-01	39.3343	1.99693	CS3
TCGA-MP-A4TC-01	38.6128	2.77597	CS3
TCGA-MP-A4SV-01	73.2386	3.25605	CS3
TCGA-62-A472-01	43.7308	3.99194	CS3
TCGA-55-7574-01	41.5259	1.40963	CS3
TCGA-64-5778-01	35.222	3.27088	CS3
TCGA-78-8648-01	44.8898	1.04048	CS3
TCGA-69-7974-01	57.2216	3.84823	CS3
TCGA-49-AARO-01	45.2247	2.28065	CS3
TCGA-55-6981-01	30.0822	0.663641	CS3
TCGA-69-7760-01	63.6027	4.42613	CS3
TCGA-73-4658-01	45.0962	1.641	CS3
TCGA-62-A46V-01	35.5963	2.96966	CS3
TCGA-95-8494-01	48.544	3.23414	CS3
TCGA-55-6712-01	56.3243	2.17814	CS3
TCGA-99-8028-01	45.9162	1.32675	CS3
TCGA-95-7948-01	53.5383	3.1401	CS3
TCGA-75-5125-01	66.6849	4.21562	CS3
TCGA-62-8399-01	44.0419	3.71324	CS3
TCGA-55-7914-01	37.5774	3.75491	CS3
TCGA-86-7954-01	47.7544	1.84942	CS3
TCGA-91-6836-01	63.2596	6.25365	CS3
TCGA-05-5428-01	61.3505	6.62202	CS3
TCGA-05-4427-01	64.6093	4.38535	CS3
TCGA-97-A4LX-01	35.1179	1.16694	CS3
TCGA-91-6829-01	59.7579	4.66352	CS3
TCGA-55-8204-01	27.1353	1.40788	CS3
TCGA-55-7907-01	45.6767	4.16331	CS3
TCGA-78-8660-01	42.5697	2.39274	CS3
TCGA-44-2665-01	38.7002	2.26403	CS3
TCGA-71-6725-01	79.1748	4.65015	CS3
TCGA-44-8117-01	47.9442	4.82687	CS3
TCGA-50-5044-01	36.4592	1.31763	CS3
TCGA-69-7765-01	44.1971	2.72462	CS3
TCGA-L9-A444-01	55.3467	3.34105	CS3
