# Supplementary material for: Multi-Omics Integrative Analysis of Lung Adenocarcinoma: An in silico Profiling for Precise Medicine
Source: Front Med (Lausanne). 2022 Jun 3;9:894338. doi: 10.3389/fmed.2022.894338 (PMC9204058; doi:10.3389/fmed.2022.894338)
Supplement: Supplementary file 7 [file Table_7.XLSX]

## Sheet: Sheet1
	CS1	CS2	CS3	CS4	p-value
EGFR-mut	0 (0)	30 (25.00%)	17 (11.81%)	7 (7.61%)	8.147e-07
EGFR-wild	81 (100%)	90 (75%)	127 (88.19%)	85 (92.39%)
KRAS-mut	45 (55.56%)	32 (26.67%)	40 (27.78%)	19 (20.65%)	2.107e-06
KRAS-wild	36 (44.44%)	88 (73.33%)	104 (72.22%)	73 (79.35%)
